# Supplementary material for: DNA Wrapping by a tetrameric bacterial histone
Source: Nat Commun. 2025 Dec 11;16:11108. doi: 10.1038/s41467-025-67425-w (PMC12701072; doi:10.1038/s41467-025-67425-w)
Supplement: Supplementary file 6 — Source data [file 41467_2025_67425_MOESM6_ESM.xlsx]

## Sheet: Fig. 3a
Figure 3. HLp binds DNA in vitro.
3a EMSA of HLp and HMfB with the 80-bp DNA
Biological replicates = 3
Note: The cropped gel used to make the figure is marked by a dotted box.

## Sheet: Fig. 3b
Figure 3. HLp binds DNA in vitro.
3b EMSA of HLp and HMfB with the 30-bp-GC40 DNA
Biological replicates = 3
Note: The cropped gel used to make the figure is marked by a dotted box.

## Sheet: Fig. 3c MST of HLp
Figure 3. HLp binds DNA in vitro.
3c MST measurements of HLp and DNAs with the fit curve (Kd model) calculated by MO.Affinity Analysis v2.3
Biological replicates = 3
MST measurement of HLp and 80-bp DNA															MST measurement of HLp and 80-bp-GC40 DNA
Data of the plot					Raw data										Data of the plot					Raw data
HLp Concentration (M)	Δ FNorm (‰)		Δ FNorm of fit curve (‰)		Replicate 1			Replicate 2			Replicate 3				HLp Concentration (M)	Δ FNorm (‰)		Δ FNorm of fit curve (‰)		Replicate 1			Replicate 2			Replicate 3
	Mean	SD			HLp Concentration (M)	FNorm (‰)		HLp Concentration (M)	FNorm (‰)		HLp Concentration (M)	FNorm (‰)				Mean	SD			HLp Concentration (M)	FNorm (‰)		HLp Concentration (M)	FNorm (‰)		HLp Concentration (M)	FNorm (‰)
7.46e-05			5.02523		2e-05	903.301		2e-05	904		2e-05	902.927			7.46e-05			15.8222		2e-05	908.955		2e-05	910.58		2e-05	-
6.96e-05			5.01715		1e-05	900.585		1e-05	899.768		1e-05	900.617			6.96e-05			15.8037		1e-05	908.123		1e-05	909.061		1e-05	908.441
6.5e-05			5.00851		5e-06	897.79		5e-06	898.126		5e-06	899.178			6.5e-05			15.7839		5e-06	905.62		5e-06	906.896		5e-06	906.991
6.06e-05			4.99929		2.5e-06	897.538		2.5e-06	897.02		2.5e-06	897.469			6.06e-05			15.7628		2.5e-06	903.938		2.5e-06	904.567		2.5e-06	905.088
5.66e-05			4.98944		1.25e-06	897.414		1.25e-06	895.529		1.25e-06	896.969			5.66e-05			15.7402		1.25e-06	903.156		1.25e-06	902.683		1.25e-06	903.203
5.28e-05			4.97893		6.25e-07	895.062		6.25e-07	896.725		6.25e-07	894.94			5.28e-05			15.716		6.25e-07	898.474		6.25e-07	899.846		6.25e-07	899.441
4.92e-05			4.96772		3.125e-07	894.576		3.125e-07	894.41		3.125e-07	893.429			4.92e-05			15.6902		3.125e-07	896.916		3.125e-07	896.617		3.125e-07	898.755
4.59e-05			4.95575		1.5625e-07	893.511		1.5625e-07	894.072		1.5625e-07	893.931			4.59e-05			15.6626		1.5625e-07	897.124		1.5625e-07	894.912		1.5625e-07	895.789
4.29e-05			4.94299		7.8125e-08	892.896		7.8125e-08	893.131		7.8125e-08	893.402			4.29e-05			15.6331		7.8125e-08	895.667		7.8125e-08	895.551		7.8125e-08	895.858
4e-05			4.92938		3.90625e-08	893.382		3.90625e-08	892.068		3.90625e-08	893.431			4e-05			15.6017		3.90625e-08	895.246		3.90625e-08	895.169		3.90625e-08	894.883
3.73e-05			4.91488		1.95313e-08	891.428		1.95313e-08	892.733		1.95313e-08	891.842			3.73e-05			15.5681		1.95313e-08	895.3		1.95313e-08	895.008		1.95313e-08	894.33
3.48e-05			4.89944		9.76563e-09	891.659		9.76563e-09	891.823		9.76563e-09	891.518			3.48e-05			15.5323		9.76563e-09	894.917		9.76563e-09	893.885		9.76563e-09	893.203
3.25e-05			4.88299		4.88281e-09	892.739		4.88281e-09	892.203		4.88281e-09	892.777			3.25e-05			15.4941		4.88281e-09	894.536		4.88281e-09	893.64		4.88281e-09	894.062
3.03e-05			4.86548		2.44141e-09	893.115		2.44141e-09	893.386		2.44141e-09	892.564			3.03e-05			15.4534		2.44141e-09	893.982		2.44141e-09	893.539		2.44141e-09	892.904
2.83e-05			4.84686												2.83e-05			15.41
2.64e-05			4.82705												2.64e-05			15.3637
2.46e-05			4.80601												2.46e-05			15.3144
2.3e-05			4.78365												2.3e-05			15.2619
2.14e-05			4.75992												2.14e-05			15.2061
2e-05	4.96231	0.545915	4.73474												2e-05	15.5709	1.14858	15.1466
1.87e-05			4.70805												1.87e-05			15.0835
1.74e-05			4.67977												1.74e-05			15.0164
1.62e-05			4.64984												1.62e-05			14.9451
1.52e-05			4.61817												1.52e-05			14.8694
1.41e-05			4.58471												1.41e-05			14.7892
1.32e-05			4.54938												1.32e-05			14.7041
1.23e-05			4.51211												1.23e-05			14.614
1.15e-05			4.47283												1.15e-05			14.5187
1.07e-05			4.43149												1.07e-05			14.4178
1e-05	4.28192	0.414241	4.38801												1e-05	14.3448	0.477085	14.3113
9.33e-06			4.34234												9.33e-06			14.1989
8.71e-06			4.29444												8.71e-06			14.0803
8.12e-06			4.24425												8.12e-06			13.9553
7.58e-06			4.19175												7.58e-06			13.8239
7.07e-06			4.13689												7.07e-06			13.6856
6.6e-06			4.07966												6.6e-06			13.5405
6.16e-06			4.02005												6.16e-06			13.3884
5.74e-06			3.95806												5.74e-06			13.229
5.36e-06			3.8937												5.36e-06			13.0624
5e-06	3.52135	0.731758	3.827												5e-06	12.3059	0.76584	12.8883
4.67e-06			3.758												4.67e-06			12.7068
4.35e-06			3.68674												4.35e-06			12.5179
4.06e-06			3.6133												4.06e-06			12.3215
3.79e-06			3.53777												3.79e-06			12.1177
3.54e-06			3.46023												3.54e-06			11.9066
3.3e-06			3.3808												3.3e-06			11.6883
3.08e-06			3.29962												3.08e-06			11.4631
2.87e-06			3.21681												2.87e-06			11.231
2.68e-06			3.13255												2.68e-06			10.9925
2.5e-06	3.24714	0.249042	3.047												2.5e-06	10.3342	0.575585	10.7479
2.33e-06			2.96034												2.33e-06			10.4974
2.18e-06			2.87276												2.18e-06			10.2416
2.03e-06			2.78446												2.03e-06			9.98085
1.89e-06			2.69565												1.89e-06			9.7157
1.77e-06			2.60654												1.77e-06			9.44669
1.65e-06			2.51734												1.65e-06			9.17439
1.54e-06			2.42827												1.54e-06			8.89941
1.44e-06			2.33954												1.44e-06			8.62238
1.34e-06			2.25136												1.34e-06			8.34396
1.25e-06	2.06095	0.967243	2.16393												1.25e-06	8.81743	0.287566	8.06482
1.17e-06			2.07747												1.17e-06			7.78561
1.09e-06			1.99215												1.09e-06			7.50703
1.02e-06			1.90815												1.02e-06			7.22974
9.47e-07			1.82564												9.47e-07			6.95439
8.84e-07			1.74477												8.84e-07			6.68161
8.25e-07			1.66569												8.25e-07			6.41203
7.69e-07			1.58852												7.69e-07			6.14623
7.18e-07			1.51337												7.18e-07			5.88474
6.7e-07			1.44034												6.7e-07			5.62809
6.25e-07	1.29989	0.622888	1.3695												6.25e-07	5.05697	0.705238	5.37674
5.83e-07			1.30092												5.83e-07			5.13112
5.44e-07			1.23466												5.44e-07			4.89161
5.08e-07			1.17074												5.08e-07			4.65853
4.74e-07			1.1092												4.74e-07			4.43217
4.42e-07			1.05004												4.42e-07			4.21276
4.12e-07			0.993255												4.12e-07			4.0005
3.85e-07			0.938841												3.85e-07			3.79552
3.59e-07			0.886773												3.59e-07			3.59793
3.35e-07			0.837018												3.35e-07			3.40779
3.125e-07	1.02298	0.470359													3.125e-07	3.23266	1.15739
3.12e-07			0.789539												3.12e-07			3.2251
2.92e-07			0.744289												2.92e-07			3.04987
2.72e-07			0.701216												2.72e-07			2.88203
2.54e-07			0.660263												2.54e-07			2.7215
2.37e-07			0.621368												2.37e-07			2.56819
2.21e-07			0.584466												2.21e-07			2.42195
2.06e-07			0.549491												2.06e-07			2.28264
1.92e-07			0.516372												1.92e-07			2.15009
1.79e-07			0.48504												1.79e-07			2.02412
1.67e-07			0.455422												1.67e-07			1.90452
1.5625e-07	0.496946	0.080513													1.5625e-07	1.74508	1.11381
1.56e-07			0.427447												1.56e-07			1.79109
1.46e-07			0.401045												1.46e-07			1.68362
1.36e-07			0.376143												1.36e-07			1.58189
1.27e-07			0.352673												1.27e-07			1.48568
1.18e-07			0.330567												1.18e-07			1.39476
1.1e-07			0.309757												1.1e-07			1.3089
1.03e-07			0.290178												1.03e-07			1.22789
9.62e-08			0.271768												9.62e-08			1.15151
8.97e-08			0.254465												8.97e-08			1.07954
8.37e-08			0.238209												8.37e-08			1.01176
7.8125e-08	0.355322	0.235201													7.8125e-08	1.4953	0.155356
7.81e-08			0.222945												7.81e-08			0.947971
7.29e-08			0.208618												7.29e-08			0.887968
6.8e-08			0.195175												6.8e-08			0.831556
6.35e-08			0.182567												6.35e-08			0.778545
5.92e-08			0.170744												5.92e-08			0.728753
5.52e-08			0.159663												5.52e-08			0.682005
5.15e-08			0.14928												5.15e-08			0.638132
4.81e-08			0.139553												4.81e-08			0.596972
4.49e-08			0.130444												4.49e-08			0.558372
4.19e-08			0.121914												4.19e-08			0.522184
3.91e-08			0.11393												3.91e-08			0.488269
3.90625e-08	0.468179	0.635047													3.90625e-08	0.903036	0.191403
3.64e-08			0.106457												3.64e-08			0.456492
3.4e-08			0.099465												3.4e-08			0.426727
3.17e-08			0.092924												3.17e-08			0.398853
2.96e-08			0.086806												2.96e-08			0.372758
2.76e-08			0.081084												2.76e-08			0.348332
2.58e-08			0.075734												2.58e-08			0.325473
2.4e-08			0.070731												2.4e-08			0.304086
2.24e-08			0.066055												2.24e-08			0.284079
2.09e-08			0.061684												2.09e-08			0.265367
1.95313e-08	0.0254403	0.0724603													1.95313e-08	0.682828	0.49733
1.95e-08			0.0576												1.95e-08			0.247868
1.82e-08			0.053782												1.82e-08			0.231506
1.7e-08			0.050216												1.7e-08			0.216209
1.59e-08			0.046883												1.59e-08			0.201911
1.48e-08			0.04377												1.48e-08			0.188547
1.38e-08			0.040862												1.38e-08			0.176057
1.29e-08			0.038146												1.29e-08			0.164387
1.2e-08			0.035609												1.2e-08			0.153483
1.12e-08			0.03324												1.12e-08			0.143295
1.05e-08			0.031027												1.05e-08			0.133778
9.77e-09			0.028961												9.77e-09			0.124889
9.76563e-09	-0.488037	0.629643													9.76563e-09	-0.195125	0.862917
9.11e-09			0.027032												9.11e-09			0.116585
8.5e-09			0.02523												8.5e-09			0.10883
7.93e-09			0.023549												7.93e-09			0.101588
7.4e-09			0.021978												7.4e-09			0.094825
6.91e-09			0.020512												6.91e-09			0.088509
6.44e-09			0.019144												6.44e-09			0.082612
6.01e-09			0.017866												6.01e-09			0.077106
5.61e-09			0.016674												5.61e-09			0.071966
5.23e-09			0.01556												5.23e-09			0.067166
4.88281e-09	-0.0277745	0.45685													4.88281e-09	-0.117261	0.448217
4.88e-09			0.014521												4.88e-09			0.062686
4.56e-09			0.013551												4.56e-09			0.058503
4.25e-09			0.012646												4.25e-09			0.054598
3.97e-09			0.011801												3.97e-09			0.050954
3.7e-09			0.011013												3.7e-09			0.047551
3.45e-09			0.010277												3.45e-09			0.044376
3.22e-09			0.00959												3.22e-09			0.041412
3.01e-09			0.008949												3.01e-09			0.038645
2.8e-09			0.00835												2.8e-09			0.036063
2.62e-09			0.007792												2.62e-09			0.033653
2.44141e-09	-0.034215	0.25771													2.44141e-09	-0.721768	0.541604
2.44e-09			0.007271												2.44e-09			0.031404

## Sheet: Fig. 3c MST of HMfB
Figure 3. HLp binds DNA in vitro.
3c MST measurements of HMfB and DNAs with the fit curve (Kd model) calculated by MO.Affinity Analysis v2.3
Biological replicates = 3
MST measurement of HMfB and 80-bp DNA															MST measurement of HMfB and 80-bp-GC40 DNA
Data of the plot					Raw data										Data of the plot					Raw data
HMfB Concentration (M)	Δ FNorm (‰)		Δ FNorm of fit curve (‰)		Replicate 1			Replicate 2			Replicate 3				HMfB Concentration (M)	Δ FNorm (‰)		Δ Fnorm of fit curve (‰)		Replicate 1			Replicate 2			Replicate 3
	Mean	SD			HMfB Concentration (M)	FNorm (‰)		HMfB Concentration (M)	FNorm (‰)		HMfB Concentration (M)	FNorm (‰)				Mean	SD			HMfB Concentration (M)	FNorm (‰)		HMfB Concentration (M)	FNorm (‰)		HMfB Concentration (M)	FNorm (‰)
3.73e-05			10.4837		1e-05	907.084		1e-05	908.533		1e-05	907.957			3.73e-05			7.95489		1e-05	920.882		1e-05	920.236		1e-05	920.185
3.48e-05			10.4721		5e-06	905.233		5e-06	906.05		5e-06	-			3.48e-05			7.95019		5e-06	918.477		5e-06	919.008		5e-06	919.977
3.25e-05			10.4598		2.5e-06	904.517		2.5e-06	904.014		2.5e-06	903.997			3.25e-05			7.94517		2.5e-06	918.202		2.5e-06	919.141		2.5e-06	917.339
3.03e-05			10.4467		1.25e-06	903.239		1.25e-06	903.188		1.25e-06	903.173			3.03e-05			7.93978		1.25e-06	917.377		1.25e-06	917.099		1.25e-06	917.079
2.83e-05			10.4326		6.25e-07	901.921		6.25e-07	902.29		6.25e-07	902.388			2.83e-05			7.93402		6.25e-07	916.283		6.25e-07	-		6.25e-07	917.222
2.64e-05			10.4176		3.125e-07	900.697		3.125e-07	900.623		3.125e-07	900.712			2.64e-05			7.92786		3.125e-07	916.191		3.125e-07	915.273		3.125e-07	916.2
2.46e-05			10.4015		1.5625e-07	898.895		1.5625e-07	898.695		1.5625e-07	899.04			2.46e-05			7.92126		1.5625e-07	914.921		1.5625e-07	916.021		1.5625e-07	914.872
2.3e-05			10.3843		7.8125e-08	898.949		7.8125e-08	897.936		7.8125e-08	898.692			2.3e-05			7.91419		7.8125e-08	913.495		7.8125e-08	912.547		7.8125e-08	913.3
2.14e-05			10.366		3.90625e-08	897.2		3.90625e-08	896.574		3.90625e-08	897.563			2.14e-05			7.90664		3.90625e-08	912.137		3.90625e-08	911.467		3.90625e-08	912.334
2e-05			10.3464		1.95313e-08	897.836		1.95313e-08	896.353		1.95313e-08	897.035			2e-05			7.89856		1.95313e-08	911.446		1.95313e-08	912.19		1.95313e-08	911.785
1.87e-05			10.3255		9.76563e-09	896.868		9.76563e-09	897.39		9.76563e-09	896.306			1.87e-05			7.88991		9.76563e-09	911.651		9.76563e-09	911.766		9.76563e-09	912.313
1.74e-05			10.3031		4.88281e-09	896.194		4.88281e-09	896.483		4.88281e-09	896.227			1.74e-05			7.88066		4.88281e-09	911.78		4.88281e-09	912.326		4.88281e-09	911.003
1.62e-05			10.2793		2.44141e-09	895.945		2.44141e-09	896.672		2.44141e-09	896.49			1.62e-05			7.87078		2.44141e-09	912.316		2.44141e-09	911.659		2.44141e-09	912.253
1.52e-05			10.2539		1.2207e-09	895.643		1.2207e-09	-		1.2207e-09	896.24			1.52e-05			7.86021		1.2207e-09	911.901		1.2207e-09	911.634		1.2207e-09	911.198
1.41e-05			10.2267												1.41e-05			7.84891
1.32e-05			10.1978												1.32e-05			7.83683
1.23e-05			10.167												1.23e-05			7.82392
1.15e-05			10.1342												1.15e-05			7.81013
1.07e-05			10.0993												1.07e-05			7.79541
1e-05	11.3278	0.729724	10.0621												1e-05	8.79144	0.388652	7.77968
9.33e-06			10.0225												9.33e-06			7.76289
8.71e-06			9.98043												8.71e-06			7.74497
8.12e-06			9.93571												8.12e-06			7.72586
7.58e-06			9.88821												7.58e-06			7.70546
7.07e-06			9.83779												7.07e-06			7.68372
6.6e-06			9.7843												6.6e-06			7.66054
6.16e-06			9.72759												6.16e-06			7.63585
5.74e-06			9.66752												5.74e-06			7.60955
5.36e-06			9.60393												5.36e-06			7.58155
5e-06	9.11114	0.57828	9.53668												5e-06	7.51122	0.760578	7.55175
4.67e-06			9.46561												4.67e-06			7.52007
4.35e-06			9.39058												4.35e-06			7.48638
4.06e-06			9.31143												4.06e-06			7.45059
3.79e-06			9.22803												3.79e-06			7.41259
3.54e-06			9.14025												3.54e-06			7.37227
3.3e-06			9.04796												3.3e-06			7.32951
3.08e-06			8.95104												3.08e-06			7.2842
2.87e-06			8.84939												2.87e-06			7.23623
2.68e-06			8.74292												2.68e-06			7.18547
2.5e-06	7.64598	0.295562	8.63155												2.5e-06	6.58427	0.901588	7.13181
2.33e-06			8.51523												2.33e-06			7.07514
2.18e-06			8.39392												2.18e-06			7.01535
2.03e-06			8.2676												2.03e-06			6.95233
1.89e-06			8.13629												1.89e-06			6.88596
1.77e-06			8.00001												1.77e-06			6.81616
1.65e-06			7.85885												1.65e-06			6.74284
1.54e-06			7.71288												1.54e-06			6.66591
1.44e-06			7.56224												1.44e-06			6.5853
1.34e-06			7.40708												1.34e-06			6.50094
1.25e-06	6.66962	0.0348727	7.24759												1.25e-06	5.54203	0.166692	6.41281
1.17e-06			7.08399												1.17e-06			6.32086
1.09e-06			6.91654												1.09e-06			6.22509
1.02e-06			6.74553												1.02e-06			6.12549
9.47e-07			6.57128												9.47e-07			6.0221
8.84e-07			6.39412												8.84e-07			5.91497
8.25e-07			6.21444												8.25e-07			5.80416
7.69e-07			6.03262												7.69e-07			5.68977
7.18e-07			5.8491												7.18e-07			5.57192
6.7e-07			5.66429												6.7e-07			5.45077
6.25e-07	5.66922	0.245982	5.47864												6.25e-07	5.10938	0.663887	5.32647
5.83e-07			5.29262												5.83e-07			5.19924
5.44e-07			5.10667												5.44e-07			5.06929
5.08e-07			4.92126												5.08e-07			4.93687
4.74e-07			4.73683												4.74e-07			4.80225
4.42e-07			4.55382												4.42e-07			4.66571
4.12e-07			4.37268												4.12e-07			4.52758
3.85e-07			4.19379												3.85e-07			4.38817
3.59e-07			4.01756												3.59e-07			4.24782
3.35e-07			3.84435												3.35e-07			4.10688
3.125e-07	4.14686	0.0478126													3.125e-07	4.24511	0.532777
3.12e-07			3.6745												3.12e-07			3.9657
2.92e-07			3.5083												2.92e-07			3.82464
2.72e-07			3.34605												2.72e-07			3.68404
2.54e-07			3.18797												2.54e-07			3.54426
2.37e-07			3.0343												2.37e-07			3.40564
2.21e-07			2.88519												2.21e-07			3.26851
2.06e-07			2.74081												2.06e-07			3.13318
1.92e-07			2.60126												1.92e-07			2.99994
1.79e-07			2.46663												1.79e-07			2.86909
1.67e-07			2.33697												1.67e-07			2.74086
1.5625e-07	2.34623	0.173228													1.5625e-07	3.62863	0.649516
1.56e-07			2.21231												1.56e-07			2.6155
1.46e-07			2.09265												1.46e-07			2.49321
1.36e-07			1.97797												1.36e-07			2.37416
1.27e-07			1.86823												1.27e-07			2.25852
1.18e-07			1.76336												1.18e-07			2.14642
1.1e-07			1.66329												1.1e-07			2.03796
1.03e-07			1.56791												1.03e-07			1.93321
9.62e-08			1.47712												9.62e-08			1.83224
8.97e-08			1.3908												8.97e-08			1.73509
8.37e-08			1.30881												8.37e-08			1.64176
7.8125e-08	1.99528	0.526353													7.8125e-08	1.47131	0.50068
7.81e-08			1.23104												7.81e-08			1.55224
7.29e-08			1.15732												7.29e-08			1.46653
6.8e-08			1.08752												6.8e-08			1.38456
6.35e-08			1.02149												6.35e-08			1.30629
5.92e-08			0.959078												5.92e-08			1.23166
5.52e-08			0.90013												5.52e-08			1.16058
5.15e-08			0.844497												5.15e-08			1.09297
4.81e-08			0.792031												4.81e-08			1.02873
4.49e-08			0.742584												4.49e-08			0.967754
4.19e-08			0.696011												4.19e-08			0.909946
3.91e-08			0.652173												3.91e-08			0.855191
3.90625e-08	0.582004	0.500119													3.90625e-08	0.336294	0.454593
3.64e-08			0.610931												3.64e-08			0.803374
3.4e-08			0.572152												3.4e-08			0.754381
3.17e-08			0.535706												3.17e-08			0.708096
2.96e-08			0.50147												2.96e-08			0.664404
2.76e-08			0.469323												2.76e-08			0.623188
2.58e-08			0.439151												2.58e-08			0.584336
2.4e-08			0.410842												2.4e-08			0.547736
2.24e-08			0.384292												2.24e-08			0.513278
2.09e-08			0.359399												2.09e-08			0.480855
1.95313e-08	0.544525	0.742264													1.95313e-08	0.16403	0.372135
1.95e-08			0.336067												1.95e-08			0.450363
1.82e-08			0.314205												1.82e-08			0.421703
1.7e-08			0.293725												1.7e-08			0.394776
1.59e-08			0.274547												1.59e-08			0.36949
1.48e-08			0.25659												1.48e-08			0.345753
1.38e-08			0.239782												1.38e-08			0.323481
1.29e-08			0.224051												1.29e-08			0.302589
1.2e-08			0.209333												1.2e-08			0.283
1.12e-08			0.195564												1.12e-08			0.264638
1.05e-08			0.182685												1.05e-08			0.247432
9.77e-09			0.170641												9.77e-09			0.231312
9.76563e-09	0.324438	0.54198													9.76563e-09	0.267156	0.353649
9.11e-09			0.159379												9.11e-09			0.216216
8.5e-09			0.14885												8.5e-09			0.20208
7.93e-09			0.139008												7.93e-09			0.188848
7.4e-09			0.129809												7.4e-09			0.176463
6.91e-09			0.121212												6.91e-09			0.164875
6.44e-09			0.113178												6.44e-09			0.154033
6.01e-09			0.105672												6.01e-09			0.143892
5.61e-09			0.098659												5.61e-09			0.134408
5.23e-09			0.092107												5.23e-09			0.12554
4.88281e-09	-0.228955	0.157788													4.88281e-09	0.0602662	0.664775
4.88e-09			0.085987												4.88e-09			0.117248
4.56e-09			0.080271												4.56e-09			0.109497
4.25e-09			0.074932												4.25e-09			0.102253
3.97e-09			0.069946												3.97e-09			0.095482
3.7e-09			0.065289												3.7e-09			0.089155
3.45e-09			0.060941												3.45e-09			0.083242
3.22e-09			0.056881												3.22e-09			0.077719
3.01e-09			0.053091												3.01e-09			0.072558
2.8e-09			0.049551												2.8e-09			0.067738
2.62e-09			0.046247												2.62e-09			0.063235
2.44141e-09	-0.161176	0.378261													2.44141e-09	0.43284	0.362313
2.44e-09			0.043162												2.44e-09			0.05903
2.28e-09			0.040282												2.28e-09			0.055102
2.13e-09			0.037594												2.13e-09			0.051435
1.98e-09			0.035084												1.98e-09			0.04801
1.85e-09			0.032742												1.85e-09			0.044811
1.73e-09			0.030555												1.73e-09			0.041825
1.61e-09			0.028514												1.61e-09			0.039037
1.5e-09			0.026609												1.5e-09			0.036434
1.4e-09			0.024832												1.4e-09			0.034004
1.31e-09			0.023172												1.31e-09			0.031735
1.2207e-09	-0.58893	0.421573													1.2207e-09	-0.065233	0.354631
1.22e-09			0.021623												1.22e-09			0.029617

## Sheet: Fig. 3d
Figure 3. HLp binds DNA in vitro.
3d SEC-MALS analysis
Biological replicates ≥ 2
SEC-MALS of HLp								SEC-MALS of HLp+30-bp-GC40												SEC-MALS of 30-bp-GC40
Data of the plot					Calculated MW			Data of the plot									Calculated MW of Peak1			Data of the plot					Calculated MW
Volume (mL)	Absorbance (AU)	Volume_Molar mass (mL)	Molar mass (Da)			Mw (kDa)		Volume (mL)	Absorbance (AU)	Volume_Peak1_Molar mass (mL)	Peak1_Molar mass (Da)	Volume_Peak2_Molar mass (mL)	Peak2_Molar mass (Da)	Volume_Peak3_Molar mass (mL)	Peak3_Molar mass (Da)			Mw (kDa)		Volume (mL)	Absorbance (AU)	Volume_Molar mass (mL)	Molar mass (Da)			Mw (kDa)
0.00159167	-5.70247e-05	11.0183	25542.2		HLp replicate 1	26.2		0.00136667	-3.25483e-05	8.61607	57422.3	10.0083	18049.1	11.1017	23116.9		HLp+30-bp-GC40 replicate 1	78.3		0.00136667	2.07158e-05	9.94561	27838.7		30-bp-GC40 replicate 1	24.9
0.00568656	-6.00731e-05	11.0224	25570.6		HLp replicate 2	26.2		0.00546156	-3.27635e-05	8.62016	58546.2	10.0124	18170.1	11.1058	23215		HLp+30-bp-GC40 replicate 2	66		0.00546156	2.51086e-05	9.9497	27414.1		30-bp-GC40 replicate 2	21.6
0.00978145	-6.25629e-05	11.0265	25598.1		HLp replicate 3	25.7		0.00955645	-3.24466e-05	8.62426	59624.1	10.0165	18299.4	11.1099	23211.5		HLp+30-bp-GC40 replicate 3	63.2		0.00955645	2.97383e-05	9.95379	27081.8		Average	23.2
0.0138763	-6.45176e-05	11.0306	25623.9		Average	26		0.0136513	-3.16411e-05	8.62835	60876.9	10.0206	18437.7	11.1139	23229.2		HLp+30-bp-GC40 replicate 4	70		0.0136513	3.44713e-05	9.95789	26811.8		SD	2.3
0.0179712	-6.59898e-05	11.0347	25639.7		SD	0.3		0.0177462	-3.04062e-05	8.63245	62217.2	10.0247	18589.3	11.118	23270.9		HLp+30-bp-GC40 replicate 5	68.3		0.0177462	3.91643e-05	9.96198	26560.5
0.0220661	-6.70549e-05	11.0388	25652.6					0.0218411	-2.88095e-05	8.63654	63533.8	10.0288	18759.9	11.1221	23340.2		Average	69.2		0.0218411	4.36751e-05	9.96608	26330.8
0.026161	-6.78023e-05	11.0429	25675.1					0.025936	-2.69195e-05	8.64063	64799	10.0329	18948.8	11.1262	23448.1		SD	5.7		0.025936	4.78741e-05	9.97017	26124.9
0.0302559	-6.83284e-05	11.047	25703.2					0.0300309	-2.47992e-05	8.64473	65984.6	10.037	19149.5	11.1303	23598.2					0.0300309	5.16539e-05	9.97427	25939.8
0.0343508	-6.87287e-05	11.0511	25728.3					0.0341258	-2.25015e-05	8.64882	66998	10.0411	19342.9	11.1344	23788.6					0.0341258	5.49355e-05	9.97836	25770.1
0.0384457	-6.9092e-05	11.0552	25747.2					0.0382207	-2.00674e-05	8.65292	67776.8	10.0452	19511.7	11.1385	24022.8					0.0382207	5.76719e-05	9.98246	25604.1
0.0425406	-6.94949e-05	11.0593	25761.5					0.0423156	-1.75255e-05	8.65701	68354.6	10.0493	19672.9	11.1426	24330.7					0.0423156	5.98474e-05	9.98655	25433
0.0466355	-6.9999e-05	11.0633	25773.3					0.0464105	-1.48952e-05	8.66111	68747.1	10.0534	19834.6	11.1467	24721.3					0.0464105	6.14736e-05	9.99065	25257.6
0.0507304	-7.06491e-05	11.0674	25783					0.0505054	-1.21908e-05	8.6652	68904.4	10.0575	19981.3	11.1508	25179.4					0.0505054	6.25844e-05	9.99474	25083.4
0.0548253	-7.1473e-05	11.0715	25790.3					0.0546003	-9.42663e-06	8.6693	68722.7	10.0616	20103.6	11.1549	25714.7					0.0546003	6.32283e-05	9.99884	24914.1
0.0589202	-7.24826e-05	11.0756	25794.6					0.0586951	-6.62321e-06	8.67339	68006.9	10.0657	20205.1	11.159	26332.2					0.0586952	6.34621e-05	10.0029	24756.5
0.0630151	-7.36758e-05	11.0797	25794.7					0.06279	-3.81131e-06	8.67749	67224.1	10.0698	20283.5	11.1631	27016.1					0.0627901	6.33448e-05	10.007	24618.1
0.0671099	-7.50389e-05	11.0838	25791.7					0.0668849	-1.03494e-06	8.68158	66833.7	10.0738	20337.4	11.1672	27748.5					0.0668849	6.29329e-05	10.0111	24478.5
0.0712048	-7.65489e-05	11.0879	25789					0.0709798	1.64847e-06	8.68568	66485	10.0779	20375.5	11.1713	28509.7					0.0709798	6.22775e-05	10.0152	24334.7
0.0752997	-7.81767e-05	11.092	25785.3					0.0750747	4.17052e-06	8.68977	66068.6	10.082	20405.6	11.1754	29264.9					0.0750747	6.14224e-05	10.0193	24200.2
0.0793946	-7.98886e-05	11.0961	25779.3					0.0791696	6.45695e-06	8.69387	65744.3	10.0861	20432.4	11.1795	29961.6					0.0791696	6.0403e-05	10.0234	24064
0.0834895	-8.16497e-05	11.1002	25775.5					0.0832645	8.43473e-06	8.69796	65509.2	10.0902	20451.4	11.1836	30551					0.0832645	5.92465e-05	10.0275	23943.9
0.0875844	-8.34251e-05	11.1043	25773.2					0.0873594	1.004e-05	8.70206	65361.4	10.0943	20460.9	11.1877	31017.3					0.0873594	5.79725e-05	10.0316	23845.4
0.0916793	-8.51824e-05	11.1084	25771.6					0.0914543	1.12256e-05	8.70615	65378.6	10.0984	20482.9	11.1918	31351.4					0.0914543	5.65933e-05	10.0357	23756.1
0.0957742	-8.68931e-05	11.1125	25771.1					0.0955492	1.19666e-05	8.71025	65552.1	10.1025	20525	11.1958	31538					0.0955492	5.51162e-05	10.0398	23665.4
0.0998691	-8.85339e-05	11.1166	25771.2					0.0996441	1.22633e-05	8.71434	65813.9	10.1066	20580.1	11.1999	31610.8					0.0996441	5.35451e-05	10.0439	23571.9
0.103964	-9.00877e-05	11.1207	25771.1					0.103739	1.21407e-05	8.71844	66178.6	10.1107	20647.3	11.204	31585.5					0.103739	5.18829e-05	10.048	23477.9
0.108059	-9.15437e-05	11.1248	25772.5					0.107834	1.16454e-05	8.72253	66650.5	10.1148	20726.9	11.2081	31508.2					0.107834	5.01348e-05	10.0521	23380.9
0.112154	-9.28973e-05	11.1289	25777.1					0.111929	1.08404e-05	8.72663	67148.3	10.1189	20820.7	11.2122	31402.6					0.111929	4.83096e-05	10.0562	23283.4
0.116249	-9.41483e-05	11.133	25783.9					0.116024	9.79877e-06	8.73072	67765.5	10.123	20921.5	11.2163	31307.6					0.116024	4.64219e-05	10.0603	23197
0.120344	-9.53005e-05	11.1371	25790					0.120119	8.59704e-06	8.73482	68512.9	10.1271	21021.2	11.2204	31245					0.120119	4.44918e-05	10.0644	23117.7
0.124438	-9.63593e-05	11.1412	25797.6					0.124213	7.3094e-06	8.73891	69396.5	10.1312	21124.6	11.2245	31229.7					0.124213	4.25446e-05	10.0685	23027.5
0.128533	-9.73308e-05	11.1452	25812.3					0.128308	6.00262e-06	8.74301	70257.5	10.1353	21237.3	11.2286	31266.1					0.128308	4.06085e-05	10.0725	22943.2
0.132628	-9.82199e-05	11.1493	25822.7					0.132403	4.73183e-06	8.7471	71111.9	10.1394	21358.3	11.2327	31347.9					0.132403	3.87118e-05	10.0766	22880.3
0.136723	-9.90303e-05	11.1534	25825.2					0.136498	3.53705e-06	8.7512	72054.9	10.1435	21482.6	11.2368	31455.8					0.136498	3.68795e-05	10.0807	22831.4
0.140818	-9.97638e-05	11.1575	25838.1					0.140593	2.44057e-06	8.75529	73109.4	10.1476	21616.7	11.2409	31563.9					0.140593	3.5131e-05	10.0848	22812.5
0.144913	-0.000100421	11.1616	25850.5					0.144688	1.44554e-06	8.75939	74111.9	10.1516	21760.2	11.245	31653.5					0.144688	3.34772e-05	10.0889	22825.5
0.149008	-0.000101002	11.1657	25860.7					0.148783	5.3589e-07	8.76348	74887	10.1557	21891.4	11.2491	31705.3					0.148783	3.19202e-05	10.093	22855
0.153103	-0.000101509	11.1698	25869.4					0.152878	-3.21832e-07	8.76758	75456.4	10.1598	22013.1	11.2532	31698.3					0.152878	3.04538e-05	10.0971	22906.4
0.157198	-0.000101944	11.1739	25877.6					0.156973	-1.17454e-06	8.77167	75862.3	10.1639	22129.7	11.2573	31624.8					0.156973	2.90653e-05	10.1012	22988.6
0.161292	-0.000102314	11.178	25883.5					0.161067	-2.07672e-06	8.77577	76021.9	10.168	22240.2	11.2614	31496.8					0.161067	2.77382e-05	10.1053	23094.6
0.165387	-0.000102627	11.1821	25884.9					0.165162	-3.08326e-06	8.77986	76036.2	10.1721	22346.3	11.2655	31320					0.165162	2.64559e-05	10.1094	23219.7
0.169482	-0.000102896	11.1862	25881.7					0.169257	-4.24206e-06	8.78396	76023.9	10.1762	22454.1	11.2696	31092.4					0.169257	2.52046e-05	10.1135	23367.9
0.173577	-0.000103133	11.1903	25875.1					0.173352	-5.58713e-06	8.78805	75972.7	10.1803	22569	11.2737	30830.3					0.173352	2.39759e-05	10.1176	23535.8
0.177672	-0.000103353	11.1944	25866.4					0.177447	-7.1334e-06	8.79215	75910.5	10.1844	22694.8	11.2777	30564.5					0.177447	2.27678e-05	10.1217	23704
0.181767	-0.000103566	11.1985	25856					0.181542	-8.87372e-06	8.79624	75883.2	10.1885	22835.6	11.2818	30312.3					0.181542	2.15848e-05	10.1258	23854.8
0.185862	-0.000103783	11.2026	25842.1					0.185637	-1.07788e-05	8.80034	75799.1	10.1926	22994.8	11.2859	30069.9					0.185637	2.04355e-05	10.1299	23983.3
0.189957	-0.000104009	11.2067	25823.5					0.189732	-1.28002e-05	8.80443	75671.3	10.1967	23174	11.29	29838					0.189732	1.93304e-05	10.134	24100.4
0.194052	-0.000104248	11.2108	25803					0.193827	-1.48757e-05	8.80853	75525.6	10.2008	23374.3	11.2941	29631.8					0.193827	1.8279e-05	10.1381	24196
0.198147	-0.000104499	11.2149	25784.1					0.197921	-1.69373e-05	8.81262	75396.9	10.2049	23603.8	11.2982	29388.3					0.197922	1.72877e-05	10.1422	24276.4
0.202241	-0.000104762	11.219	25765.2					0.202016	-1.89196e-05	8.81672	75301.7	10.209	23893.7							0.202016	1.63577e-05	10.1463	24325.1
0.206336	-0.000105034	11.223	25743.8					0.206111	-2.07682e-05	8.82081	75193.7	10.2131	24221.5							0.206111	1.54853e-05	10.1503	24343.5
0.210431	-0.000105313	11.2271	25721					0.210206	-2.24467e-05	8.8249	75022.2	10.2172	24545.8							0.210206	1.4662e-05	10.1544	24348.1
0.214526	-0.000105597	11.2312	25696.9					0.214301	-2.39414e-05	8.829	74789.1	10.2213	24893.6							0.214301	1.38758e-05	10.1585	24343.3
0.218621	-0.000105885	11.2353	25672.9					0.218396	-2.52619e-05	8.83309	74550	10.2254	25269.9							0.218396	1.31124e-05	10.1626	24326.3
0.222716	-0.000106173	11.2394	25650.2					0.222491	-2.64394e-05	8.83719	74369.1	10.2295	25668.5							0.222491	1.23563e-05	10.1667	24308.1
0.226811	-0.000106458	11.2435	25627.4					0.226586	-2.75207e-05	8.84128	74267.6	10.2335	26078.1							0.226586	1.15914e-05	10.1708	24289.1
0.230906	-0.000106736	11.2476	25603.4					0.230681	-2.85607e-05	8.84538	74241.3	10.2376	26483.3							0.230681	1.08015e-05	10.1749	24258.4
0.235001	-0.000107001	11.2517	25579.1					0.234775	-2.96138e-05	8.84947	74236.9	10.2417	26865.2							0.234776	9.97071e-06	10.179	24218
0.239095	-0.000107247	11.2558	25556					0.23887	-3.07249e-05	8.85357	74193.6	10.2458	27202.6							0.23887	9.08414e-06	10.1831	24182.6
0.24319	-0.000107469	11.2599	25534.8					0.242965	-3.19227e-05	8.85766	74280.1	10.2499	27476.9							0.242965	8.12929e-06	10.1872	24155.2
0.247285	-0.000107663	11.264	25515.8					0.24706	-3.32144e-05	8.86176	74466.8	10.254	27671.9							0.24706	7.09782e-06	10.1913	24127.5
0.25138	-0.000107826	11.2681	25497.6					0.251155	-3.45846e-05			10.2581	27776.6							0.251155	5.98764e-06	10.1954	24103.1
0.255475	-0.000107959	11.2722	25480.2					0.25525	-3.59958e-05			10.2622	27798.8							0.25525	4.80513e-06	10.1995	24094.1
0.25957	-0.000108063	11.2763	25464.1					0.259345	-3.73923e-05			10.2663	27750.8							0.259345	3.56659e-06	10.2036	24092.3
0.263665	-0.00010814	11.2804	25450.8					0.26344	-3.87058e-05			10.2704	27641.4							0.26344	2.29857e-06	10.2077	24099.5
0.26776	-0.000108196	11.2845	25439.8					0.267535	-3.98626e-05			10.2745	27500.9							0.267535	1.0369e-06	10.2118	24118.1
0.271855	-0.000108236	11.2886	25436.5					0.271629	-4.07904e-05			10.2786	27340.7							0.27163	-1.75781e-07	10.2159	24137.1
0.275949	-0.000108265	11.2927	25440.5					0.275724	-4.14248e-05			10.2827	27167.9							0.275724	-1.29372e-06	10.22	24159.4
0.280044	-0.00010829	11.2968	25443.4					0.279819	-4.17145e-05			10.2868	26726.9							0.279819	-2.27259e-06	10.2241	24181.9
0.284139	-0.000108314	11.3009	25302.4					0.283914	-4.16239e-05											0.283914	-3.07428e-06	10.2282	24198.6
0.288234	-0.000108343							0.288009	-4.11349e-05											0.288009	-3.67131e-06	10.2322	24213
0.292329	-0.000108378							0.292104	-4.02456e-05											0.292104	-4.05035e-06	10.2363	24225.4
0.296424	-0.000108418							0.296199	-3.89679e-05											0.296199	-4.21417e-06	10.2404	24231.4
0.300519	-0.000108458							0.300294	-3.73238e-05											0.300294	-4.18187e-06	10.2445	24233.3
0.304614	-0.000108491							0.304389	-3.5342e-05											0.304389	-3.98743e-06	10.2486	24234.5
0.308709	-0.000108504							0.308484	-3.30547e-05											0.308484	-3.67633e-06	10.2527	24231
0.312804	-0.000108479							0.312578	-3.04958e-05											0.312579	-3.30118e-06	10.2568	24221.7
0.316898	-0.0001084							0.316673	-2.77008e-05											0.316673	-2.91679e-06	10.2609	24205.8
0.320993	-0.000108247							0.320768	-2.47076e-05											0.320768	-2.57549e-06	10.265	24185.3
0.325088	-0.000108006							0.324863	-2.15584e-05											0.324863	-2.32332e-06	10.2691	24167.5
0.329183	-0.000107667							0.328958	-1.8301e-05											0.328958	-2.19742e-06	10.2732	24149.6
0.333278	-0.000107228							0.333053	-1.49885e-05											0.333053	-2.2249e-06	10.2773	24135.5
0.337373	-0.000106698							0.337148	-1.16784e-05											0.337148	-2.42281e-06	10.2814	24118.4
0.341468	-0.000106095							0.341243	-8.42913e-06											0.341243	-2.79887e-06	10.2855	24107.4
0.345563	-0.000105448							0.345338	-5.29464e-06											0.345338	-3.35253e-06	10.2896	24111.3
0.349658	-0.000104792							0.349432	-2.31939e-06											0.349433	-4.07547e-06	10.2937	24124.4
0.353752	-0.000104165							0.353527	4.66823e-07											0.353527	-4.95158e-06	10.2978	24147.3
0.357847	-0.000103605							0.357622	3.05244e-06											0.357622	-5.95606e-06	10.3019	24186
0.361942	-0.000103144							0.361717	5.44549e-06											0.361717	-7.05432e-06	10.306	24228
0.366037	-0.000102806							0.365812	7.67222e-06											0.365812	-8.20117e-06	10.3101	24259.3
0.370132	-0.000102601							0.369907	9.77306e-06											0.369907	-9.3413e-06	10.3141	24298.6
0.374227	-0.000102525							0.374002	1.17999e-05											0.374002	-1.0412e-05	10.3182	24359.4
0.378322	-0.000102565							0.378097	1.37979e-05											0.378097	-1.13484e-05	10.3223	24426
0.382417	-0.000102698							0.382192	1.58086e-05											0.382192	-1.20909e-05	10.3264	24503.2
0.386512	-0.000102889							0.386286	1.78598e-05											0.386287	-1.25943e-05	10.3305	24588
0.390606	-0.000103099							0.390381	1.99606e-05											0.390381	-1.28341e-05	10.3346	24663.6
0.394701	-0.000103289							0.394476	2.21006e-05											0.394476	-1.28116e-05	10.3387	24734.4
0.398796	-0.00010342							0.398571	2.42504e-05											0.398571	-1.25556e-05	10.3428	24816.7
0.402891	-0.00010346							0.402666	2.6366e-05											0.402666	-1.21194e-05	10.3469	24904.3
0.406986	-0.00010338							0.406761	2.8397e-05											0.406761	-1.15729e-05	10.351	24989.7
0.411081	-0.000103162							0.410856	3.02909e-05											0.410856	-1.0992e-05	10.3551	25066.4
0.415176	-0.000102796							0.414951	3.20001e-05											0.414951	-1.04502e-05	10.3592	25125.7
0.419271	-0.000102282							0.419046	3.34877e-05											0.419046	-1.00069e-05	10.3633	25168.2
0.423366	-0.000101632							0.42314	3.47298e-05											0.423141	-9.704e-06	10.3674	25204
0.427461	-0.000100864							0.427235	3.57162e-05											0.427236	-9.56325e-06	10.3715	25241.3
0.431555	-0.000100009							0.43133	3.64515e-05											0.43133	-9.58816e-06	10.3756	25293
0.43565	-9.90991e-05							0.435425	3.69523e-05											0.435425	-9.76775e-06	10.3797	25351.4
0.439745	-9.81735e-05							0.43952	3.72459e-05											0.43952	-1.00828e-05	10.3838	25402.7
0.44384	-9.72695e-05							0.443615	3.73681e-05											0.443615	-1.05101e-05	10.3879	25456.5
0.447935	-9.64213e-05							0.44771	3.73601e-05											0.44771	-1.10278e-05	10.3919	25504.8
0.45203	-9.56565e-05							0.451805	3.72662e-05											0.451805	-1.16161e-05	10.396	25555
0.456125	-9.49942e-05							0.4559	3.71309e-05											0.4559	-1.22585e-05	10.4001	25617.1
0.46022	-9.44424e-05							0.459994	3.69961e-05											0.459995	-1.2941e-05	10.4042	25713.7
0.464315	-9.39976e-05							0.464089	3.68987e-05											0.46409	-1.36524e-05	10.4083	25825.8
0.468409	-9.36468e-05							0.468184	3.68678e-05											0.468184	-1.43818e-05	10.4124	25938
0.472504	-9.33691e-05							0.472279	3.69233e-05											0.472279	-1.51194e-05	10.4165	26063.2
0.476599	-9.31391e-05							0.476374	3.70742e-05											0.476374	-1.5857e-05	10.4206	26202.6
0.480694	-9.29299e-05							0.480469	3.73198e-05											0.480469	-1.65875e-05	10.4247	26340.3
0.484789	-9.27176e-05							0.484564	3.76495e-05											0.484564	-1.73051e-05	10.4288	26466.7
0.488884	-9.24837e-05							0.488659	3.80431e-05											0.488659	-1.8006e-05	10.4329	26494.4
0.492979	-9.22168e-05							0.492754	3.84717e-05											0.492754	-1.86862e-05
0.497074	-9.19125e-05							0.496849	3.89001e-05											0.496849	-1.93394e-05
0.501169	-9.15721e-05							0.500943	3.92878e-05											0.500944	-1.99564e-05
0.505263	-9.12004e-05							0.505038	3.95936e-05											0.505038	-2.05252e-05
0.509358	-9.08022e-05							0.509133	3.97779e-05											0.509133	-2.10304e-05
0.513453	-9.03801e-05							0.513228	3.98088e-05											0.513228	-2.14553e-05
0.517548	-8.99336e-05							0.517323	3.96668e-05											0.517323	-2.17852e-05
0.521643	-8.94582e-05							0.521418	3.93489e-05											0.521418	-2.20106e-05
0.525738	-8.89464e-05							0.525513	3.88712e-05											0.525513	-2.21311e-05
0.529833	-8.83895e-05							0.529608	3.8269e-05											0.529608	-2.21562e-05
0.533928	-8.77793e-05							0.533703	3.75943e-05											0.533703	-2.21067e-05
0.538023	-8.71094e-05							0.537797	3.69118e-05											0.537798	-2.20111e-05
0.542118	-8.63768e-05							0.541892	3.62909e-05											0.541893	-2.19007e-05
0.546212	-8.55809e-05							0.545987	3.57974e-05											0.545987	-2.18051e-05
0.550307	-8.47236e-05							0.550082	3.54858e-05											0.550082	-2.17459e-05
0.554402	-8.38083e-05							0.554177	3.5392e-05											0.554177	-2.17319e-05
0.558497	-8.28394e-05							0.558272	3.55286e-05											0.558272	-2.17571e-05
0.562592	-8.18226e-05							0.562367	3.58812e-05											0.562367	-2.18002e-05
0.566687	-8.07644e-05							0.566462	3.64104e-05											0.566462	-2.18269e-05
0.570782	-7.96739e-05							0.570557	3.70577e-05											0.570557	-2.17976e-05
0.574877	-7.85628e-05							0.574651	3.7753e-05											0.574652	-2.16746e-05
0.578972	-7.74466e-05							0.578746	3.84243e-05											0.578747	-2.14301e-05
0.583066	-7.63422e-05							0.582841	3.90069e-05											0.582841	-2.10546e-05
0.587161	-7.52688e-05							0.586936	3.9451e-05											0.586936	-2.05602e-05
0.591256	-7.4245e-05							0.591031	3.97278e-05											0.591031	-1.99811e-05
0.595351	-7.32865e-05							0.595126	3.98315e-05											0.595126	-1.93712e-05
0.599446	-7.24041e-05							0.599221	3.97777e-05											0.599221	-1.87957e-05
0.603541	-7.16016e-05							0.603316	3.96005e-05											0.603316	-1.8321e-05
0.607636	-7.08757e-05							0.607411	3.93478e-05											0.607411	-1.80047e-05
0.611731	-7.02156e-05							0.611505	3.90767e-05											0.611506	-1.78838e-05
0.615826	-6.96051e-05							0.6156	3.88479e-05											0.615601	-1.79706e-05
0.61992	-6.90243e-05							0.619695	3.8722e-05											0.619695	-1.82501e-05
0.624015	-6.84527e-05							0.62379	3.87552e-05											0.62379	-1.86831e-05
0.62811	-6.78704e-05							0.627885	3.89963e-05											0.627885	-1.92135e-05
0.632205	-6.7261e-05							0.63198	3.94816e-05											0.63198	-1.97767e-05
0.6363	-6.66116e-05							0.636075	4.02317e-05											0.636075	-2.03104e-05
0.640395	-6.59154e-05							0.64017	4.12483e-05											0.64017	-2.07628e-05
0.64449	-6.51704e-05							0.644265	4.25132e-05											0.644265	-2.11002e-05
0.648585	-6.43795e-05							0.648359	4.39882e-05											0.64836	-2.13063e-05
0.65268	-6.35506e-05							0.652454	4.56198e-05											0.652455	-2.13842e-05
0.656774	-6.26947e-05							0.656549	4.73453e-05											0.656549	-2.13518e-05
0.660869	-6.18257e-05							0.660644	4.90994e-05											0.660644	-2.12371e-05
0.664964	-6.09589e-05							0.664739	5.08253e-05											0.664739	-2.10721e-05
0.669059	-6.01108e-05							0.668834	5.24822e-05											0.668834	-2.08875e-05
0.673154	-5.9298e-05							0.672929	5.40491e-05											0.672929	-2.07101e-05
0.677249	-5.85376e-05							0.677024	5.55248e-05											0.677024	-2.05599e-05
0.681344	-5.78472e-05							0.681119	5.69253e-05											0.681119	-2.0451e-05
0.685439	-5.72451e-05							0.685214	5.82753e-05											0.685214	-2.03928e-05
0.689534	-5.67509e-05							0.689308	5.95992e-05											0.689309	-2.0392e-05
0.693629	-5.63837e-05							0.693403	6.09122e-05											0.693404	-2.04543e-05
0.697723	-5.61609e-05							0.697498	6.22139e-05											0.697498	-2.05878e-05
0.701818	-5.60955e-05							0.701593	6.34855e-05											0.701593	-2.07998e-05
0.705913	-5.61928e-05							0.705688	6.46905e-05											0.705688	-2.10974e-05
0.710008	-5.64475e-05							0.709783	6.57818e-05											0.709783	-2.1487e-05
0.714103	-5.68411e-05							0.713878	6.67088e-05											0.713878	-2.19711e-05
0.718198	-5.73414e-05							0.717973	6.74272e-05											0.717973	-2.25473e-05
0.722293	-5.79031e-05							0.722068	6.79069e-05											0.722068	-2.32074e-05
0.726388	-5.84714e-05							0.726162	6.8137e-05											0.726163	-2.39361e-05
0.730483	-5.89866e-05							0.730257	6.81262e-05											0.730258	-2.47137e-05
0.734577	-5.93907e-05							0.734352	6.79027e-05											0.734352	-2.55151e-05
0.738672	-5.96338e-05							0.738447	6.75094e-05											0.738447	-2.63148e-05
0.742767	-5.96801e-05							0.742542	6.69981e-05											0.742542	-2.70883e-05
0.746862	-5.95112e-05							0.746637	6.64245e-05											0.746637	-2.7815e-05
0.750957	-5.9127e-05							0.750732	6.58444e-05											0.750732	-2.84784e-05
0.755052	-5.85455e-05							0.754827	6.53116e-05											0.754827	-2.90669e-05
0.759147	-5.77988e-05							0.758922	6.48783e-05											0.758922	-2.95705e-05
0.763242	-5.69268e-05							0.763016	6.4593e-05											0.763017	-2.99772e-05
0.767337	-5.59723e-05							0.767111	6.45023e-05											0.767112	-3.02712e-05
0.771431	-5.49751e-05							0.771206	6.46489e-05											0.771206	-3.04312e-05
0.775526	-5.39669e-05							0.775301	6.5069e-05											0.775301	-3.04301e-05
0.779621	-5.29691e-05							0.779396	6.57876e-05											0.779396	-3.02365e-05
0.783716	-5.19918e-05							0.783491	6.68148e-05											0.783491	-2.98214e-05
0.787811	-5.10352e-05							0.787586	6.81416e-05											0.787586	-2.91617e-05
0.791906	-5.00919e-05							0.791681	6.97382e-05											0.791681	-2.82462e-05
0.796001	-4.91496e-05							0.795776	7.15544e-05											0.795776	-2.70815e-05
0.800096	-4.81963e-05							0.79987	7.35216e-05											0.799871	-2.56932e-05
0.804191	-4.72227e-05							0.803965	7.55607e-05											0.803966	-2.41247e-05
0.808286	-4.62255e-05							0.80806	7.75849e-05											0.808061	-2.24356e-05
0.81238	-4.52081e-05							0.812155	7.95081e-05											0.812155	-2.06956e-05
0.816475	-4.41805e-05							0.81625	8.12519e-05											0.81625	-1.89787e-05
0.82057	-4.31574e-05							0.820345	8.27503e-05											0.820345	-1.73554e-05
0.824665	-4.21555e-05							0.82444	8.39533e-05											0.82444	-1.58877e-05
0.82876	-4.11906e-05							0.828535	8.48272e-05											0.828535	-1.4623e-05
0.832855	-4.02743e-05							0.83263	8.53543e-05											0.83263	-1.35939e-05
0.83695	-3.94116e-05							0.836724	8.55333e-05											0.836725	-1.28139e-05
0.841045	-3.86015e-05							0.840819	8.53744e-05											0.84082	-1.22798e-05
0.84514	-3.78365e-05							0.844914	8.48983e-05											0.844915	-1.19737e-05
0.849234	-3.71049e-05							0.849009	8.41336e-05											0.849009	-1.18653e-05
0.853329	-3.63933e-05							0.853104	8.31146e-05											0.853104	-1.19167e-05
0.857424	-3.56901e-05							0.857199	8.18805e-05											0.857199	-1.20856e-05
0.861519	-3.49876e-05							0.861294	8.04736e-05											0.861294	-1.23295e-05
0.865614	-3.42837e-05							0.865389	7.89377e-05											0.865389	-1.26093e-05
0.869709	-3.35819e-05							0.869484	7.73165e-05											0.869484	-1.2893e-05
0.873804	-3.2891e-05							0.873579	7.56521e-05											0.873579	-1.31578e-05
0.877899	-3.22227e-05							0.877673	7.39835e-05											0.877674	-1.33916e-05
0.881994	-3.15889e-05							0.881768	7.23457e-05											0.881769	-1.3595e-05
0.886088	-3.09996e-05							0.885863	7.0767e-05											0.885863	-1.37794e-05
0.890183	-3.04604e-05							0.889958	6.92678e-05											0.889958	-1.39654e-05
0.894278	-2.99719e-05							0.894053	6.78596e-05											0.894053	-1.41815e-05
0.898373	-2.95296e-05							0.898148	6.6544e-05											0.898148	-1.44622e-05
0.902468	-2.91235e-05							0.902243	6.53125e-05											0.902243	-1.48454e-05
0.906563	-2.874e-05							0.906338	6.41492e-05											0.906338	-1.537e-05
0.910658	-2.83628e-05							0.910433	6.30313e-05											0.910433	-1.60744e-05
0.914753	-2.79736e-05							0.914527	6.19328e-05											0.914528	-1.69933e-05
0.918848	-2.75518e-05							0.918622	6.08289e-05											0.918623	-1.81556e-05
0.922943	-2.70751e-05							0.922717	5.97006e-05											0.922718	-1.95812e-05
0.927037	-2.65191e-05							0.926812	5.85391e-05											0.926812	-2.12779e-05
0.931132	-2.58579e-05							0.930907	5.73484e-05											0.930907	-2.32384e-05
0.935227	-2.50649e-05							0.935002	5.61482e-05											0.935002	-2.54388e-05
0.939322	-2.41159e-05							0.939097	5.49736e-05											0.939097	-2.78374e-05
0.943417	-2.29915e-05							0.943192	5.38738e-05											0.943192	-3.03741e-05
0.947512	-2.1681e-05							0.947287	5.29068e-05											0.947287	-3.29772e-05
0.951607	-2.01854e-05							0.951381	5.21363e-05											0.951382	-3.55679e-05
0.955702	-1.85198e-05							0.955476	5.16252e-05											0.955477	-3.80661e-05
0.959797	-1.67141e-05							0.959571	5.14274e-05											0.959572	-4.03997e-05
0.963891	-1.48118e-05							0.963666	5.1583e-05											0.963666	-4.25077e-05
0.967986	-1.28668e-05							0.967761	5.21107e-05											0.967761	-4.43452e-05
0.972081	-1.09393e-05							0.971856	5.30038e-05											0.971856	-4.5885e-05
0.976176	-9.08924e-06							0.975951	5.4229e-05											0.975951	-4.71167e-05
0.980271	-7.37146e-06							0.980046	5.57285e-05											0.980046	-4.80428e-05
0.984366	-5.83047e-06							0.984141	5.74253e-05											0.984141	-4.8675e-05
0.988461	-4.49633e-06							0.988235	5.92318e-05											0.988236	-4.90301e-05
0.992556	-3.3823e-06							0.99233	6.10614e-05											0.992331	-4.91253e-05
0.996651	-2.48564e-06							0.996425	6.28385e-05											0.996426	-4.89755e-05
1.00075	-1.78871e-06							1.00052	6.45099e-05											1.00052	-4.85937e-05
1.00484	-1.26173e-06							1.00462	6.60476e-05											1.00462	-4.79919e-05
1.00894	-8.67332e-07							1.00871	6.74512e-05											1.00871	-4.7185e-05
1.01303	-5.63829e-07							1.0128	6.87447e-05											1.01281	-4.61915e-05
1.01713	-3.0942e-07							1.0169	6.99681e-05											1.0169	-4.50353e-05
1.02122	-6.56501e-08							1.02099	7.11669e-05											1.02099	-4.37447e-05
1.02531	2.00997e-07							1.02509	7.23825e-05											1.02509	-4.23532e-05
1.02941	5.17807e-07							1.02918	7.3643e-05											1.02918	-4.08966e-05
1.0335	9.05274e-07							1.03328	7.49579e-05											1.03328	-3.94114e-05
1.0376	1.3777e-06							1.03737	7.63172e-05											1.03737	-3.79322e-05
1.04169	1.94372e-06							1.04147	7.76927e-05											1.04147	-3.64909e-05
1.04579	2.6075e-06							1.04556	7.90448e-05											1.04556	-3.51165e-05
1.04988	3.36947e-06							1.04966	8.03282e-05											1.04966	-3.38329e-05
1.05398	4.22739e-06							1.05375	8.15008e-05											1.05375	-3.26593e-05
1.05807	5.17751e-06							1.05785	8.25305e-05											1.05785	-3.16107e-05
1.06217	6.21602e-06							1.06194	8.34009e-05											1.06194	-3.06984e-05
1.06626	7.33912e-06							1.06604	8.4113e-05											1.06604	-2.99303e-05
1.07036	8.54354e-06							1.07013	8.46874e-05											1.07013	-2.93116e-05
1.07445	9.82706e-06							1.07423	8.51628e-05											1.07423	-2.88444e-05
1.07855	1.11882e-05							1.07832	8.55914e-05											1.07832	-2.85287e-05
1.08264	1.26259e-05							1.08242	8.60341e-05											1.08242	-2.83614e-05
1.08674	1.41386e-05							1.08651	8.65526e-05											1.08651	-2.83363e-05
1.09083	1.57221e-05							1.09061	8.72033e-05											1.09061	-2.84415e-05
1.09493	1.73692e-05							1.0947	8.80285e-05											1.0947	-2.86606e-05
1.09902	1.9068e-05							1.0988	8.90504e-05											1.0988	-2.89728e-05
1.10312	2.08017e-05							1.10289	9.02686e-05											1.10289	-2.93539e-05
1.10721	2.25483e-05							1.10699	9.166e-05											1.10699	-2.97779e-05
1.11131	2.42828e-05							1.11108	9.31806e-05											1.11108	-3.02193e-05
1.1154	2.59797e-05							1.11518	9.47677e-05											1.11518	-3.06546e-05
1.1195	2.7617e-05							1.11927	9.63474e-05											1.11927	-3.10637e-05
1.12359	2.91796e-05							1.12337	9.7841e-05											1.12337	-3.14303e-05
1.12769	3.06621e-05							1.12746	9.91733e-05											1.12746	-3.17386e-05
1.13178	3.2071e-05							1.13156	0.000100279											1.13156	-3.19726e-05
1.13588	3.34241e-05							1.13565	0.000101109											1.13565	-3.21122e-05
1.13997	3.47488e-05							1.13975	0.000101635											1.13975	-3.21318e-05
1.14407	3.60784e-05							1.14384	0.00010185											1.14384	-3.19986e-05
1.14816	3.74471e-05							1.14794	0.000101774											1.14794	-3.16736e-05
1.15226	3.88864e-05							1.15203	0.000101449											1.15203	-3.11152e-05
1.15635	4.04203e-05							1.15613	0.000100933											1.15613	-3.02859e-05
1.16045	4.20626e-05							1.16022	0.000100298											1.16022	-2.91575e-05
1.16454	4.38155e-05							1.16432	9.96194e-05											1.16432	-2.77183e-05
1.16864	4.56697e-05							1.16841	9.89697e-05											1.16841	-2.59786e-05
1.17273	4.7606e-05							1.17251	9.84111e-05											1.17251	-2.39734e-05
1.17683	4.95985e-05							1.1766	9.7988e-05											1.1766	-2.17617e-05
1.18092	5.16175e-05							1.1807	9.77225e-05											1.1807	-1.94225e-05
1.18502	5.36332e-05							1.18479	9.76096e-05											1.18479	-1.70487e-05
1.18911	5.56182e-05							1.18889	9.76187e-05											1.18889	-1.47392e-05
1.19321	5.75504e-05							1.19298	9.7696e-05											1.19298	-1.25904e-05
1.1973	5.94141e-05							1.19707	9.77699e-05											1.19708	-1.06904e-05
1.2014	6.12002e-05							1.20117	9.77601e-05											1.20117	-9.11322e-06
1.20549	6.29067e-05							1.20526	9.75889e-05											1.20527	-7.91498e-06
1.20959	6.45362e-05							1.20936	9.71924e-05											1.20936	-7.13226e-06
1.21368	6.60959e-05							1.21345	9.6533e-05											1.21345	-6.78227e-06
1.21777	6.75956e-05							1.21755	9.56087e-05											1.21755	-6.86199e-06
1.22187	6.90448e-05							1.22164	9.4459e-05											1.22164	-7.35202e-06
1.22596	7.04531e-05							1.22574	9.31659e-05											1.22574	-8.21892e-06
1.23006	7.18288e-05							1.22983	9.18487e-05											1.22983	-9.41833e-06
1.23415	7.31784e-05							1.23393	9.0654e-05											1.23393	-1.08998e-05
1.23825	7.45074e-05							1.23802	8.97428e-05											1.23802	-1.26102e-05
1.24234	7.58203e-05							1.24212	8.92719e-05											1.24212	-1.44967e-05
1.24644	7.71206e-05							1.24621	8.93779e-05											1.24621	-1.65095e-05
1.25053	7.8411e-05							1.25031	9.01609e-05											1.25031	-1.86026e-05
1.25463	7.96925e-05							1.2544	9.1672e-05											1.2544	-2.07341e-05
1.25872	8.09644e-05							1.2585	9.39054e-05											1.2585	-2.28657e-05
1.26282	8.22241e-05							1.26259	9.67974e-05											1.26259	-2.496e-05
1.26691	8.3468e-05							1.26669	0.000100231											1.26669	-2.69806e-05
1.27101	8.4693e-05							1.27078	0.000104048											1.27078	-2.88907e-05
1.2751	8.58983e-05							1.27488	0.000108063											1.27488	-3.0654e-05
1.2792	8.70861e-05							1.27897	0.000112087											1.27897	-3.22356e-05
1.28329	8.8264e-05							1.28307	0.000115942											1.28307	-3.36035e-05
1.28739	8.94446e-05							1.28716	0.000119479											1.28716	-3.47302e-05
1.29148	9.06447e-05							1.29126	0.000122594											1.29126	-3.55939e-05
1.29558	9.18824e-05							1.29535	0.000125231											1.29535	-3.61774e-05
1.29967	9.31743e-05							1.29945	0.000127379											1.29945	-3.64696e-05
1.30377	9.45311e-05							1.30354	0.000129067											1.30354	-3.64649e-05
1.30786	9.59539e-05							1.30764	0.000130346											1.30764	-3.61629e-05
1.31196	9.74326e-05							1.31173	0.000131278											1.31173	-3.55689e-05
1.31605	9.89448e-05							1.31583	0.000131919											1.31583	-3.46955e-05
1.32015	0.000100458							1.31992	0.000132314											1.31992	-3.35651e-05
1.32424	0.000101934							1.32402	0.000132495											1.32402	-3.22103e-05
1.32834	0.000103334							1.32811	0.000132478											1.32811	-3.06736e-05
1.33243	0.000104622							1.33221	0.000132281											1.33221	-2.90077e-05
1.33653	0.000105776							1.3363	0.000131923											1.3363	-2.72717e-05
1.34062	0.000106786							1.3404	0.000131441											1.3404	-2.55259e-05
1.34472	0.000107659							1.34449	0.000130889											1.34449	-2.38305e-05
1.34881	0.000108417							1.34859	0.000130343											1.34859	-2.22389e-05
1.35291	0.000109092							1.35268	0.00012989											1.35268	-2.07943e-05
1.357	0.000109724							1.35678	0.000129629											1.35678	-1.95302e-05
1.3611	0.000110352							1.36087	0.000129651											1.36087	-1.84708e-05
1.36519	0.00011101							1.36497	0.000130033											1.36497	-1.76357e-05
1.36929	0.000111722							1.36906	0.000130826											1.36906	-1.70416e-05
1.37338	0.000112503							1.37316	0.000132051											1.37316	-1.67059e-05
1.37748	0.000113357							1.37725	0.000133696											1.37725	-1.66489e-05
1.38157	0.000114279							1.38135	0.00013572											1.38135	-1.68931e-05
1.38567	0.000115257							1.38544	0.000138062											1.38544	-1.74613e-05
1.38976	0.000116279							1.38953	0.000140647											1.38954	-1.83759e-05
1.39386	0.000117331							1.39363	0.000143402											1.39363	-1.96536e-05
1.39795	0.000118403							1.39772	0.00014626											1.39773	-2.13018e-05
1.40204	0.000119488							1.40182	0.000149167											1.40182	-2.33129e-05
1.40614	0.000120583							1.40591	0.000152086											1.40591	-2.56618e-05
1.41023	0.000121689							1.41001	0.000154993											1.41001	-2.83016e-05
1.41433	0.000122809							1.4141	0.000157874											1.4141	-3.11607e-05
1.41842	0.000123951							1.4182	0.000160721											1.4182	-3.4146e-05
1.42252	0.000125118							1.42229	0.000163523											1.42229	-3.71458e-05
1.42661	0.000126318							1.42639	0.000166264											1.42639	-4.00367e-05
1.43071	0.000127552							1.43048	0.000168918											1.43048	-4.26927e-05
1.4348	0.000128823							1.43458	0.000171449											1.43458	-4.49958e-05
1.4389	0.000130125							1.43867	0.00017381											1.43867	-4.68462e-05
1.44299	0.000131449							1.44277	0.000175945											1.44277	-4.81723e-05
1.44709	0.000132781							1.44686	0.000177796											1.44686	-4.89355e-05
1.45118	0.000134104							1.45096	0.000179307											1.45096	-4.9132e-05
1.45528	0.000135397							1.45505	0.000180433											1.45505	-4.87924e-05
1.45937	0.000136641							1.45915	0.000181147											1.45915	-4.7976e-05
1.46347	0.000137821							1.46324	0.000181448											1.46324	-4.67628e-05
1.46756	0.000138928							1.46734	0.000181367											1.46734	-4.52454e-05
1.47166	0.000139961							1.47143	0.000180975											1.47143	-4.35196e-05
1.47575	0.00014093							1.47553	0.000180376											1.47553	-4.16775e-05
1.47985	0.000141848							1.47962	0.000179705											1.47962	-3.98013e-05
1.48394	0.000142737							1.48372	0.000179119											1.48372	-3.79604e-05
1.48804	0.000143618							1.48781	0.00017878											1.48781	-3.62095e-05
1.49213	0.000144508							1.49191	0.000178842											1.49191	-3.45893e-05
1.49623	0.000145423							1.496	0.000179439											1.496	-3.31278e-05
1.50032	0.000146365							1.5001	0.000180671											1.5001	-3.1842e-05
1.50442	0.000147332							1.50419	0.000182593											1.50419	-3.07408e-05
1.50851	0.000148312							1.50829	0.000185216											1.50829	-2.98257e-05
1.51261	0.000149285							1.51238	0.000188504											1.51238	-2.90938e-05
1.5167	0.000150228							1.51648	0.000192379											1.51648	-2.85388e-05
1.5208	0.000151112							1.52057	0.000196729											1.52057	-2.81505e-05
1.52489	0.000151912							1.52467	0.000201419											1.52467	-2.79172e-05
1.52899	0.000152599							1.52876	0.000206304											1.52876	-2.78255e-05
1.53308	0.00015315							1.53286	0.00021124											1.53286	-2.7861e-05
1.53718	0.000153545							1.53695	0.000216097											1.53695	-2.80084e-05
1.54127	0.000153767							1.54105	0.000220767											1.54105	-2.82524e-05
1.54537	0.000153806							1.54514	0.000225179											1.54514	-2.85791e-05
1.54946	0.000153655							1.54924	0.000229295											1.54924	-2.89767e-05
1.55356	0.000153316							1.55333	0.000233118											1.55333	-2.94375e-05
1.55765	0.000152794							1.55743	0.000236688											1.55743	-2.99576e-05
1.56175	0.000152098							1.56152	0.000240078											1.56152	-3.05388e-05
1.56584	0.000151247							1.56562	0.000243382											1.56562	-3.11888e-05
1.56994	0.000150259							1.56971	0.000246709											1.56971	-3.19185e-05
1.57403	0.000149159							1.5738	0.000250171											1.57381	-3.27401e-05
1.57813	0.000147975							1.5779	0.000253872											1.5779	-3.36658e-05
1.58222	0.000146734							1.58199	0.000257903											1.582	-3.47033e-05
1.58632	0.000145467							1.58609	0.000262333											1.58609	-3.58548e-05
1.59041	0.000144198							1.59018	0.000267213											1.59019	-3.71162e-05
1.5945	0.000142953							1.59428	0.000272569											1.59428	-3.84759e-05
1.5986	0.00014175							1.59837	0.000278412											1.59837	-3.99142e-05
1.60269	0.000140602							1.60247	0.000284741											1.60247	-4.14048e-05
1.60679	0.000139519							1.60656	0.000291546											1.60656	-4.29159e-05
1.61088	0.000138504							1.61066	0.000298813											1.61066	-4.44123e-05
1.61498	0.00013756							1.61475	0.000306525											1.61475	-4.58572e-05
1.61907	0.000136686							1.61885	0.000314665											1.61885	-4.72158e-05
1.62317	0.000135881							1.62294	0.000323211											1.62294	-4.84569e-05
1.62726	0.000135146							1.62704	0.000332136											1.62704	-4.95576e-05
1.63136	0.000134483							1.63113	0.000341408											1.63113	-5.05052e-05
1.63545	0.000133892							1.63523	0.000350986											1.63523	-5.12975e-05
1.63955	0.000133377							1.63932	0.000360819											1.63932	-5.19444e-05
1.64364	0.000132938							1.64342	0.000370853											1.64342	-5.2467e-05
1.64774	0.000132576							1.64751	0.000381027											1.64751	-5.28959e-05
1.65183	0.000132287							1.65161	0.000391281											1.65161	-5.32686e-05
1.65593	0.000132067							1.6557	0.000401555											1.6557	-5.36232e-05
1.66002	0.000131906							1.6598	0.000411797											1.6598	-5.3997e-05
1.66412	0.000131795							1.66389	0.000421966											1.66389	-5.44219e-05
1.66821	0.000131719							1.66799	0.000432033											1.66799	-5.49221e-05
1.67231	0.000131661							1.67208	0.000441987											1.67208	-5.5512e-05
1.6764	0.000131601							1.67618	0.00045184											1.67618	-5.61969e-05
1.6805	0.00013152							1.68027	0.000461629											1.68027	-5.69731e-05
1.68459	0.000131395							1.68437	0.000471415											1.68437	-5.78293e-05
1.68869	0.000131205							1.68846	0.000481279											1.68846	-5.87488e-05
1.69278	0.000130932							1.69256	0.000491319											1.69256	-5.97115e-05
1.69688	0.00013056							1.69665	0.000501639											1.69665	-6.06962e-05
1.70097	0.00013008							1.70075	0.000512348											1.70075	-6.16823e-05
1.70507	0.000129492							1.70484	0.000523544											1.70484	-6.26487e-05
1.70916	0.000128798							1.70894	0.000535315											1.70894	-6.35764e-05
1.71326	0.000128011							1.71303	0.000547736											1.71303	-6.44475e-05
1.71735	0.000127147							1.71713	0.000560866											1.71713	-6.52447e-05
1.72145	0.000126225							1.72122	0.000574755											1.72122	-6.59499e-05
1.72554	0.000125267							1.72532	0.000589439											1.72532	-6.65442e-05
1.72964	0.000124295							1.72941	0.000604947											1.72941	-6.70084e-05
1.73373	0.000123328							1.73351	0.000621295											1.73351	-6.73228e-05
1.73783	0.000122379							1.7376	0.000638488											1.7376	-6.74688e-05
1.74192	0.00012146							1.7417	0.00065652											1.7417	-6.74311e-05
1.74602	0.000120573							1.74579	0.000675372											1.74579	-6.72003e-05
1.75011	0.000119714							1.74989	0.000695011											1.74989	-6.6775e-05
1.75421	0.000118876							1.75398	0.000715398											1.75398	-6.6162e-05
1.7583	0.000118041							1.75808	0.000736488											1.75808	-6.53752e-05
1.7624	0.000117191							1.76217	0.000758233											1.76217	-6.44357e-05
1.76649	0.000116305							1.76626	0.000780584											1.76627	-6.33684e-05
1.77059	0.00011536							1.77036	0.000803495											1.77036	-6.21991e-05
1.77468	0.00011434							1.77445	0.000826922											1.77446	-6.09532e-05
1.77878	0.000113234							1.77855	0.000850821											1.77855	-5.96549e-05
1.78287	0.000112037							1.78264	0.00087515											1.78264	-5.8328e-05
1.78696	0.000110756							1.78674	0.000899871											1.78674	-5.69975e-05
1.79106	0.000109403							1.79083	0.000924947											1.79083	-5.5692e-05
1.79515	0.000107997							1.79493	0.000950349											1.79493	-5.44457e-05
1.79925	0.000106563							1.79902	0.000976053											1.79902	-5.33006e-05
1.80334	0.000105126							1.80312	0.00100204											1.80312	-5.23059e-05
1.80744	0.000103708							1.80721	0.0010283											1.80721	-5.15174e-05
1.81153	0.000102332							1.81131	0.00105484											1.81131	-5.09932e-05
1.81563	0.000101015							1.8154	0.00108164											1.8154	-5.07893e-05
1.81972	9.97719e-05							1.8195	0.0011087											1.8195	-5.09533e-05
1.82382	9.86134e-05							1.82359	0.00113604											1.82359	-5.15184e-05
1.82791	9.75469e-05							1.82769	0.00116366											1.82769	-5.24989e-05
1.83201	9.65777e-05							1.83178	0.00119156											1.83178	-5.38874e-05
1.8361	9.57087e-05							1.83588	0.00121976											1.83588	-5.56542e-05
1.8402	9.4941e-05							1.83997	0.00124828											1.83997	-5.77495e-05
1.84429	9.42742e-05							1.84407	0.00127715											1.84407	-6.01057e-05
1.84839	9.37064e-05							1.84816	0.0013064											1.84816	-6.26457e-05
1.85248	9.32338e-05							1.85226	0.00133607											1.85226	-6.5288e-05
1.85658	9.28504e-05							1.85635	0.00136618											1.85635	-6.79514e-05
1.86067	9.25475e-05							1.86045	0.00139676											1.86045	-7.05618e-05
1.86477	9.23112e-05							1.86454	0.00142783											1.86454	-7.30544e-05
1.86886	9.21215e-05							1.86864	0.00145938											1.86864	-7.53742e-05
1.87296	9.19507e-05							1.87273	0.00149141											1.87273	-7.74774e-05
1.87705	9.17636e-05							1.87683	0.0015239											1.87683	-7.93311e-05
1.88115	9.15177e-05							1.88092	0.00155683											1.88092	-8.0914e-05
1.88524	9.11646e-05							1.88502	0.00159018											1.88502	-8.22176e-05
1.88934	9.06535e-05							1.88911	0.00162394											1.88911	-8.3248e-05
1.89343	8.99367e-05							1.89321	0.0016581											1.89321	-8.40263e-05
1.89753	8.89739e-05							1.8973	0.00169268											1.8973	-8.45923e-05
1.90162	8.7737e-05							1.9014	0.00172769											1.9014	-8.49976e-05
1.90572	8.62149e-05							1.90549	0.00176315											1.90549	-8.53041e-05
1.90981	8.44158e-05							1.90959	0.0017991											1.90959	-8.55767e-05
1.91391	8.23692e-05							1.91368	0.00183557											1.91368	-8.58751e-05
1.918	8.0124e-05							1.91778	0.00187257											1.91778	-8.62449e-05
1.9221	7.77446e-05							1.92187	0.00191014											1.92187	-8.67098e-05
1.92619	7.53054e-05							1.92597	0.00194831											1.92597	-8.72667e-05
1.93029	7.28831e-05							1.93006	0.00198711											1.93006	-8.7885e-05
1.93438	7.05501e-05							1.93416	0.00202656											1.93416	-8.85094e-05
1.93848	6.83672e-05							1.93825	0.00206668											1.93825	-8.90656e-05
1.94257	6.63798e-05							1.94235	0.0021075											1.94235	-8.94703e-05
1.94667	6.46152e-05							1.94644	0.00214902											1.94644	-8.9642e-05
1.95076	6.30832e-05							1.95053	0.00219126											1.95054	-8.9511e-05
1.95486	6.17789e-05							1.95463	0.0022342											1.95463	-8.90275e-05
1.95895	6.06864e-05							1.95872	0.00227781											1.95873	-8.81693e-05
1.96305	5.97835e-05							1.96282	0.00232206											1.96282	-8.69424e-05
1.96714	5.9046e-05							1.96691	0.0023669											1.96692	-8.53798e-05
1.97124	5.84505e-05							1.97101	0.00241229											1.97101	-8.35367e-05
1.97533	5.79765e-05							1.9751	0.00245817											1.9751	-8.1486e-05
1.97942	5.76063e-05							1.9792	0.00250449											1.9792	-7.93096e-05
1.98352	5.73247e-05							1.98329	0.00255118											1.98329	-7.70908e-05
1.98761	5.71177e-05							1.98739	0.00259818											1.98739	-7.49081e-05
1.99171	5.69702e-05							1.99148	0.00264542											1.99148	-7.28274e-05
1.9958	5.68653e-05							1.99558	0.0026928											1.99558	-7.09003e-05
1.9999	5.67831e-05							1.99967	0.00274024											1.99967	-6.91605e-05
2.00399	5.67009e-05							2.00377	0.00278761											2.00377	-6.76264e-05
2.00809	5.65925e-05							2.00786	0.00283483											2.00786	-6.63008e-05
2.01218	5.64295e-05							2.01196	0.00288179											2.01196	-6.51736e-05
2.01628	5.61824e-05							2.01605	0.00292843											2.01605	-6.4226e-05
2.02037	5.5823e-05							2.02015	0.0029747											2.02015	-6.3434e-05
2.02447	5.53263e-05							2.02424	0.00302063											2.02424	-6.27731e-05
2.02856	5.46736e-05							2.02834	0.00306624											2.02834	-6.22219e-05
2.03266	5.3854e-05							2.03243	0.00311164											2.03243	-6.17674e-05
2.03675	5.28672e-05							2.03653	0.00315693											2.03653	-6.14039e-05
2.04085	5.1723e-05							2.04062	0.00320225											2.04062	-6.11369e-05
2.04494	5.04408e-05							2.04472	0.00324774											2.04472	-6.09817e-05
2.04904	4.90472e-05							2.04881	0.0032935											2.04881	-6.09619e-05
2.05313	4.75728e-05							2.05291	0.00333963											2.05291	-6.11057e-05
2.05723	4.60483e-05							2.057	0.00338617											2.057	-6.14415e-05
2.06132	4.45003e-05							2.0611	0.00343312											2.0611	-6.19955e-05
2.06542	4.29485e-05							2.06519	0.00348044											2.06519	-6.27877e-05
2.06951	4.1404e-05							2.06929	0.00352803											2.06929	-6.38294e-05
2.07361	3.98693e-05							2.07338	0.00357578											2.07338	-6.51231e-05
2.0777	3.83389e-05							2.07748	0.00362355											2.07748	-6.66615e-05
2.0818	3.68022e-05							2.08157	0.0036712											2.08157	-6.84288e-05
2.08589	3.52461e-05							2.08567	0.00371859											2.08567	-7.04037e-05
2.08999	3.36587e-05							2.08976	0.00376561											2.08976	-7.256e-05
2.09408	3.20319e-05							2.09386	0.00381218											2.09386	-7.48703e-05
2.09818	3.03644e-05							2.09795	0.00385826											2.09795	-7.73078e-05
2.10227	2.86627e-05							2.10205	0.00390383											2.10205	-7.9848e-05
2.10637	2.69414e-05							2.10614	0.00394894											2.10614	-8.24686e-05
2.11046	2.52215e-05							2.11024	0.00399364											2.11024	-8.51479e-05
2.11456	2.35286e-05							2.11433	0.00403802											2.11433	-8.78635e-05
2.11865	2.18892e-05							2.11843	0.00408218											2.11843	-9.05893e-05
2.12275	2.03277e-05							2.12252	0.0041262											2.12252	-9.32916e-05
2.12684	1.8863e-05							2.12662	0.00417018											2.12662	-9.59264e-05
2.13094	1.75055e-05							2.13071	0.00421418											2.13071	-9.84404e-05
2.13503	1.62568e-05							2.13481	0.00425824											2.13481	-0.000100773
2.13913	1.51104e-05							2.1389	0.00430235											2.1389	-0.000102859
2.14322	1.40539e-05							2.14299	0.00434651											2.143	-0.00010464
2.14732	1.30709e-05							2.14709	0.00439067											2.14709	-0.000106065
2.15141	1.21449e-05							2.15118	0.00443477											2.15119	-0.000107104
2.15551	1.12622e-05							2.15528	0.00447874											2.15528	-0.000107749
2.1596	1.04133e-05							2.15937	0.00452251											2.15938	-0.000108018
2.1637	9.59392e-06							2.16347	0.004566											2.16347	-0.000107957
2.16779	8.80589e-06							2.16756	0.00460915											2.16756	-0.000107633
2.17188	8.0549e-06							2.17166	0.0046519											2.17166	-0.000107131
2.17598	7.34906e-06							2.17575	0.00469421											2.17575	-0.000106545
2.18007	6.69671e-06							2.17985	0.00473603											2.17985	-0.000105968
2.18417	6.10537e-06							2.18394	0.00477737											2.18394	-0.000105486
2.18826	5.58113e-06							2.18804	0.00481821											2.18804	-0.000105169
2.19236	5.12772e-06							2.19213	0.00485856											2.19213	-0.000105067
2.19645	4.74658e-06							2.19623	0.00489845											2.19623	-0.000105209
2.20055	4.43736e-06							2.20032	0.0049379											2.20032	-0.000105599
2.20464	4.19767e-06							2.20442	0.00497692											2.20442	-0.000106224
2.20874	4.02337e-06							2.20851	0.00501554											2.20851	-0.000107051
2.21283	3.90754e-06							2.21261	0.00505373											2.21261	-0.000108034
2.21693	3.84059e-06							2.2167	0.00509148											2.2167	-0.000109114
2.22102	3.81019e-06							2.2208	0.00512874											2.2208	-0.000110229
2.22512	3.80216e-06							2.22489	0.00516548											2.22489	-0.000111311
2.22921	3.80127e-06							2.22899	0.00520165											2.22899	-0.000112299
2.23331	3.79246e-06							2.23308	0.00523723											2.23308	-0.000113138
2.2374	3.76253e-06							2.23718	0.0052722											2.23718	-0.000113793
2.2415	3.70082e-06							2.24127	0.00530658											2.24127	-0.000114246
2.24559	3.59936e-06							2.24537	0.0053404											2.24537	-0.000114508
2.24969	3.4533e-06							2.24946	0.00537371											2.24946	-0.000114615
2.25378	3.25961e-06							2.25356	0.00540656											2.25356	-0.000114627
2.25788	3.01657e-06							2.25765	0.00543899											2.25765	-0.000114623
2.26197	2.72339e-06							2.26175	0.00547104											2.26175	-0.00011469
2.26607	2.37989e-06							2.26584	0.00550269											2.26584	-0.000114913
2.27016	1.98695e-06							2.26994	0.00553392											2.26994	-0.000115365
2.27426	1.54699e-06							2.27403	0.00556465											2.27403	-0.000116094
2.27835	1.06529e-06							2.27813	0.00559477											2.27813	-0.000117119
2.28245	5.50846e-07							2.28222	0.00562415											2.28222	-0.000118428
2.28654	1.57799e-08							2.28632	0.00565262											2.28632	-0.000119975
2.29064	-5.24982e-07							2.29041	0.00568001											2.29041	-0.00012169
2.29473	-1.0551e-06							2.29451	0.00570616											2.29451	-0.000123481
2.29883	-1.55835e-06							2.2986	0.0057309											2.2986	-0.000125251
2.30292	-2.02095e-06							2.3027	0.00575411											2.3027	-0.000126902
2.30702	-2.43292e-06							2.30679	0.0057757											2.30679	-0.000128346
2.31111	-2.78935e-06							2.31089	0.00579564											2.31089	-0.000129516
2.31521	-3.09142e-06							2.31498	0.00581393											2.31498	-0.000130368
2.3193	-3.34621e-06							2.31908	0.00583063											2.31908	-0.000130888
2.3234	-3.56573e-06							2.32317	0.00584585											2.32317	-0.00013109
2.32749	-3.76621e-06							2.32726	0.0058597											2.32727	-0.000131018
2.33159	-3.96588e-06							2.33136	0.00587234											2.33136	-0.000130733
2.33568	-4.18371e-06							2.33545	0.00588391											2.33546	-0.000130319
2.33978	-4.43843e-06							2.33955	0.00589456											2.33955	-0.000129864
2.34387	-4.74705e-06							2.34364	0.00590442											2.34365	-0.000129453
2.34797	-5.12438e-06							2.34774	0.00591362											2.34774	-0.000129158
2.35206	-5.58156e-06							2.35183	0.00592226											2.35184	-0.000129033
2.35615	-6.1236e-06							2.35593	0.00593042											2.35593	-0.000129096
2.36025	-6.75023e-06							2.36002	0.00593815											2.36002	-0.000129339
2.36434	-7.454e-06							2.36412	0.00594552											2.36412	-0.00012972
2.36844	-8.2196e-06							2.36821	0.00595252											2.36821	-0.000130173
2.37253	-9.02427e-06							2.37231	0.00595915											2.37231	-0.000130612
2.37663	-9.83926e-06							2.3764	0.00596536											2.3764	-0.00013095
2.38072	-1.06322e-05							2.3805	0.00597108											2.3805	-0.000131101
2.38482	-1.13706e-05							2.38459	0.00597619											2.38459	-0.000130999
2.38891	-1.20254e-05							2.38869	0.0059806											2.38869	-0.0001306
2.39301	-1.25746e-05							2.39278	0.00598416											2.39278	-0.000129891
2.3971	-1.30062e-05							2.39688	0.00598679											2.39688	-0.00012888
2.4012	-1.33188e-05							2.40097	0.00598838											2.40097	-0.000127603
2.40529	-1.35214e-05							2.40507	0.00598886											2.40507	-0.000126106
2.40939	-1.36324e-05							2.40916	0.00598822											2.40916	-0.000124443
2.41348	-1.36756e-05							2.41326	0.00598643											2.41326	-0.00012267
2.41758	-1.36769e-05							2.41735	0.00598352											2.41735	-0.000120833
2.42167	-1.36606e-05							2.42145	0.00597952											2.42145	-0.000118969
2.42577	-1.3645e-05							2.42554	0.00597446											2.42554	-0.000117105
2.42986	-1.36407e-05							2.42964	0.00596838											2.42964	-0.000115259
2.43396	-1.36501e-05							2.43373	0.00596131											2.43373	-0.000113441
2.43805	-1.36683e-05							2.43783	0.00595328											2.43783	-0.000111658
2.44215	-1.3685e-05							2.44192	0.0059443											2.44192	-0.000109919
2.44624	-1.36874e-05							2.44602	0.00593438											2.44602	-0.000108235
2.45034	-1.36644e-05							2.45011	0.00592352											2.45011	-0.000106621
2.45443	-1.36082e-05							2.45421	0.00591174											2.45421	-0.000105095
2.45853	-1.35153e-05							2.4583	0.00589902											2.4583	-0.000103679
2.46262	-1.33879e-05							2.4624	0.00588538											2.4624	-0.000102394
2.46672	-1.32324e-05							2.46649	0.00587085											2.46649	-0.000101253
2.47081	-1.30581e-05							2.47059	0.00585544											2.47059	-0.000100263
2.47491	-1.2875e-05							2.47468	0.0058392											2.47468	-9.94177e-05
2.479	-1.26916e-05							2.47878	0.00582217											2.47878	-9.87032e-05
2.4831	-1.25131e-05							2.48287	0.00580442											2.48287	-9.80954e-05
2.48719	-1.23402e-05							2.48697	0.00578601											2.48697	-9.75648e-05
2.49129	-1.21686e-05							2.49106	0.00576702											2.49106	-9.70802e-05
2.49538	-1.19895e-05							2.49516	0.00574751											2.49516	-9.66108e-05
2.49948	-1.17909e-05							2.49925	0.00572755											2.49925	-9.61274e-05
2.50357	-1.15592e-05							2.50335	0.0057072											2.50335	-9.56032e-05
2.50767	-1.12819e-05							2.50744	0.0056865											2.50744	-9.50119e-05
2.51176	-1.09499e-05							2.51154	0.00566547											2.51154	-9.43278e-05
2.51586	-1.05593e-05							2.51563	0.00564409											2.51563	-9.35223e-05
2.51995	-1.01138e-05							2.51972	0.00562232											2.51973	-9.25671e-05
2.52405	-9.62597e-06							2.52382	0.00560009											2.52382	-9.14367e-05
2.52814	-9.11692e-06							2.52791	0.00557732											2.52792	-9.01123e-05
2.53224	-8.61638e-06							2.53201	0.00555391											2.53201	-8.85858e-05
2.53633	-8.1606e-06							2.5361	0.00552978											2.53611	-8.68635e-05
2.54043	-7.78913e-06							2.5402	0.00550486											2.5402	-8.4968e-05
2.54452	-7.54251e-06							2.54429	0.0054791											2.5443	-8.29367e-05
2.54861	-7.45809e-06							2.54839	0.00545248											2.54839	-8.08202e-05
2.55271	-7.56647e-06							2.55248	0.00542501											2.55248	-7.8679e-05
2.5568	-7.88763e-06							2.55658	0.00539672											2.55658	-7.65753e-05
2.5609	-8.42753e-06							2.56067	0.00536767											2.56067	-7.45697e-05
2.56499	-9.17663e-06							2.56477	0.00533791											2.56477	-7.27169e-05
2.56909	-1.0109e-05							2.56886	0.00530748											2.56886	-7.10596e-05
2.57318	-1.11837e-05							2.57296	0.00527643											2.57296	-6.96279e-05
2.57728	-1.2348e-05							2.57705	0.00524477											2.57705	-6.84382e-05
2.58137	-1.35417e-05							2.58115	0.00521252											2.58115	-6.74931e-05
2.58547	-1.47023e-05							2.58524	0.00517969											2.58524	-6.67814e-05
2.58956	-1.57714e-05							2.58934	0.00514625											2.58934	-6.62802e-05
2.59366	-1.66989e-05							2.59343	0.0051122											2.59343	-6.59569e-05
2.59775	-1.74475e-05							2.59753	0.00507756											2.59753	-6.57702e-05
2.60185	-1.79937e-05							2.60162	0.00504233											2.60162	-6.5676e-05
2.60594	-1.83283e-05							2.60572	0.00500655											2.60572	-6.56292e-05
2.61004	-1.84542e-05							2.60981	0.00497027											2.60981	-6.55874e-05
2.61413	-1.8384e-05							2.61391	0.00493356											2.61391	-6.55156e-05
2.61823	-1.81374e-05							2.618	0.00489651											2.618	-6.539e-05
2.62232	-1.77371e-05							2.6221	0.00485919											2.6221	-6.51988e-05
2.62642	-1.72079e-05							2.62619	0.0048217											2.62619	-6.49432e-05
2.63051	-1.65753e-05							2.63029	0.0047841											2.63029	-6.46361e-05
2.63461	-1.5865e-05							2.63438	0.00474645											2.63438	-6.42989e-05
2.6387	-1.51035e-05							2.63848	0.00470875											2.63848	-6.39595e-05
2.6428	-1.43174e-05							2.64257	0.00467102											2.64257	-6.36474e-05
2.64689	-1.35333e-05							2.64667	0.00463321											2.64667	-6.3392e-05
2.65099	-1.27766e-05							2.65076	0.00459528											2.65076	-6.32219e-05
2.65508	-1.20706e-05							2.65486	0.00455715											2.65486	-6.31631e-05
2.65918	-1.1435e-05							2.65895	0.00451877											2.65895	-6.32389e-05
2.66327	-1.08854e-05							2.66305	0.00448008											2.66305	-6.3471e-05
2.66737	-1.04328e-05							2.66714	0.00444106											2.66714	-6.38799e-05
2.67146	-1.00849e-05							2.67124	0.00440169											2.67124	-6.44842e-05
2.67556	-9.84654e-06							2.67533	0.00436201											2.67533	-6.52983e-05
2.67965	-9.71996e-06							2.67943	0.00432204											2.67943	-6.63327e-05
2.68375	-9.70547e-06							2.68352	0.00428186											2.68352	-6.75903e-05
2.68784	-9.80064e-06							2.68762	0.00424152											2.68762	-6.90651e-05
2.69194	-9.99989e-06							2.69171	0.00420109											2.69171	-7.07419e-05
2.69603	-1.02934e-05							2.69581	0.00416062											2.69581	-7.25976e-05
2.70013	-1.0667e-05							2.6999	0.00412013											2.6999	-7.46029e-05
2.70422	-1.11034e-05							2.70399	0.00407965											2.704	-7.6722e-05
2.70832	-1.15832e-05							2.70809	0.00403917											2.70809	-7.89167e-05
2.71241	-1.20878e-05							2.71218	0.00399867											2.71219	-8.11487e-05
2.71651	-1.26013e-05							2.71628	0.00395813											2.71628	-8.33832e-05
2.7206	-1.31134e-05							2.72037	0.00391752											2.72038	-8.55886e-05
2.7247	-1.36196e-05							2.72447	0.00387681											2.72447	-8.77397e-05
2.72879	-1.41208e-05							2.72856	0.00383598											2.72857	-8.98174e-05
2.73289	-1.46234e-05							2.73266	0.003795											2.73266	-9.18098e-05
2.73698	-1.51363e-05							2.73675	0.00375386											2.73675	-9.37095e-05
2.74107	-1.56693e-05							2.74085	0.00371256											2.74085	-9.55123e-05
2.74517	-1.62314e-05							2.74494	0.00367108											2.74494	-9.72174e-05
2.74926	-1.68287e-05							2.74904	0.00362943											2.74904	-9.88251e-05
2.75336	-1.74635e-05							2.75313	0.00358757											2.75313	-0.000100336
2.75745	-1.8133e-05							2.75723	0.00354552											2.75723	-0.000101749
2.76155	-1.88287e-05							2.76132	0.00350324											2.76132	-0.000103062
2.76564	-1.95373e-05							2.76542	0.00346074											2.76542	-0.000104269
2.76974	-2.02401e-05							2.76951	0.00341801											2.76951	-0.00010536
2.77383	-2.09148e-05							2.77361	0.00337506											2.77361	-0.000106322
2.77793	-2.15358e-05							2.7777	0.00333192											2.7777	-0.000107139
2.78202	-2.20768e-05							2.7818	0.00328862											2.7818	-0.000107795
2.78612	-2.25128e-05							2.78589	0.00324523											2.78589	-0.000108276
2.79021	-2.28211e-05							2.78999	0.00320181											2.78999	-0.00010857
2.79431	-2.29834e-05							2.79408	0.00315841											2.79408	-0.000108675
2.7984	-2.29878e-05							2.79818	0.00311509											2.79818	-0.000108594
2.8025	-2.28295e-05							2.80227	0.0030719											2.80227	-0.000108342
2.80659	-2.25122e-05							2.80637	0.00302888											2.80637	-0.00010794
2.81069	-2.20491e-05							2.81046	0.00298603											2.81046	-0.000107412
2.81478	-2.14627e-05							2.81456	0.00294337											2.81456	-0.000106786
2.81888	-2.07847e-05							2.81865	0.00290089											2.81865	-0.000106082
2.82297	-2.00532e-05							2.82275	0.00285858											2.82275	-0.000105317
2.82707	-1.93103e-05							2.82684	0.00281643											2.82684	-0.000104497
2.83116	-1.85972e-05							2.83094	0.00277446											2.83094	-0.000103619
2.83526	-1.79487e-05							2.83503	0.00273269											2.83503	-0.000102673
2.83935	-1.73887e-05							2.83913	0.00269115											2.83913	-0.000101646
2.84345	-1.6926e-05							2.84322	0.00264992											2.84322	-0.000100525
2.84754	-1.65518e-05							2.84732	0.00260908											2.84732	-9.93023e-05
2.85164	-1.62408e-05							2.85141	0.00256873											2.85141	-9.79791e-05
2.85573	-1.5954e-05							2.85551	0.00252899											2.85551	-9.65658e-05
2.85983	-1.56441e-05							2.8596	0.00248998											2.8596	-9.50808e-05
2.86392	-1.52609e-05							2.8637	0.00245181											2.8637	-9.35512e-05
2.86802	-1.47596e-05							2.86779	0.00241458											2.86779	-9.20104e-05
2.87211	-1.41062e-05							2.87189	0.00237835											2.87189	-9.04977e-05
2.87621	-1.32823e-05							2.87598	0.00234314											2.87598	-8.90547e-05
2.8803	-1.22869e-05							2.88008	0.00230895											2.88008	-8.77234e-05
2.8844	-1.11366e-05							2.88417	0.00227573											2.88417	-8.65459e-05
2.88849	-9.86327e-06							2.88827	0.0022434											2.88827	-8.55605e-05
2.89259	-8.50944e-06							2.89236	0.00221187											2.89236	-8.47992e-05
2.89668	-7.1231e-06							2.89645	0.00218103											2.89646	-8.42859e-05
2.90078	-5.7518e-06							2.90055	0.00215078											2.90055	-8.40365e-05
2.90487	-4.43735e-06							2.90464	0.00212104											2.90465	-8.40559e-05
2.90897	-3.21133e-06							2.90874	0.00209171											2.90874	-8.43392e-05
2.91306	-2.09287e-06							2.91283	0.00206274											2.91284	-8.48729e-05
2.91716	-1.08787e-06							2.91693	0.00203409											2.91693	-8.56344e-05
2.92125	-1.90921e-07							2.92102	0.00200572											2.92103	-8.65954e-05
2.92535	6.12237e-07							2.92512	0.0019776											2.92512	-8.77222e-05
2.92944	1.3405e-06							2.92921	0.00194973											2.92921	-8.89784e-05
2.93353	2.01221e-06							2.93331	0.00192209											2.93331	-9.03259e-05
2.93763	2.64178e-06							2.9374	0.00189467											2.9374	-9.17249e-05
2.94172	3.23702e-06							2.9415	0.00186744											2.9415	-9.31377e-05
2.94582	3.79823e-06							2.94559	0.00184042											2.94559	-9.45298e-05
2.94991	4.3186e-06							2.94969	0.00181358											2.94969	-9.58705e-05
2.95401	4.78623e-06							2.95378	0.00178692											2.95378	-9.71372e-05
2.9581	5.18682e-06							2.95788	0.00176045											2.95788	-9.83155e-05
2.9622	5.50671e-06							2.96197	0.00173416											2.96197	-9.94009e-05
2.96629	5.73554e-06							2.96607	0.00170805											2.96607	-0.000100399
2.97039	5.8682e-06							2.97016	0.00168211											2.97016	-0.000101322
2.97448	5.90638e-06							2.97426	0.00165633											2.97426	-0.000102188
2.97858	5.85854e-06							2.97835	0.00163069											2.97835	-0.000103018
2.98267	5.73935e-06							2.98245	0.0016052											2.98245	-0.000103825
2.98677	5.56916e-06							2.98654	0.00157985											2.98654	-0.000104618
2.99086	5.37215e-06							2.99064	0.00155466											2.99064	-0.000105395
2.99496	5.17338e-06							2.99473	0.00152966											2.99473	-0.000106143
2.99905	4.99634e-06							2.99883	0.0015049											2.99883	-0.000106841
3.00315	4.86082e-06							3.00292	0.00148043											3.00292	-0.00010746
3.00724	4.78038e-06							3.00702	0.0014563											3.00702	-0.000107968
3.01134	4.76046e-06							3.01111	0.00143257											3.01111	-0.000108337
3.01543	4.79877e-06							3.01521	0.00140928											3.01521	-0.000108541
3.01953	4.88649e-06							3.0193	0.00138645											3.0193	-0.000108558
3.02362	5.00903e-06							3.0234	0.00136411											3.0234	-0.000108376
3.02772	5.14929e-06							3.02749	0.00134223											3.02749	-0.000107988
3.03181	5.29038e-06							3.03159	0.00132082											3.03159	-0.000107394
3.03591	5.41751e-06							3.03568	0.00129982											3.03568	-0.000106602
3.04	5.52011e-06							3.03978	0.00127921											3.03978	-0.000105626
3.0441	5.59215e-06							3.04387	0.00125892											3.04387	-0.000104489
3.04819	5.63101e-06							3.04797	0.00123888											3.04797	-0.000103219
3.05229	5.6367e-06							3.05206	0.00121901											3.05206	-0.000101854
3.05638	5.60909e-06							3.05616	0.00119922											3.05616	-0.000100438
3.06048	5.54619e-06							3.06025	0.00117943											3.06025	-9.9025e-05
3.06457	5.4425e-06							3.06435	0.00115956											3.06435	-9.76716e-05
3.06867	5.28888e-06							3.06844	0.00113955											3.06844	-9.64396e-05
3.07276	5.07224e-06							3.07254	0.00111935											3.07254	-9.53903e-05
3.07686	4.7767e-06							3.07663	0.00109893											3.07663	-9.45809e-05
3.08095	4.38605e-06							3.08072	0.00107832											3.08073	-9.406e-05
3.08505	3.88641e-06							3.08482	0.00105756											3.08482	-9.38645e-05
3.08914	3.26862e-06							3.08891	0.00103671											3.08892	-9.40158e-05
3.09324	2.52969e-06							3.09301	0.00101589											3.09301	-9.4517e-05
3.09733	1.67461e-06							3.0971	0.000995214											3.09711	-9.5352e-05
3.10143	7.17151e-07							3.1012	0.00097481											3.1012	-9.64865e-05
3.10552	-3.20493e-07							3.10529	0.00095481											3.1053	-9.78702e-05
3.10962	-1.40944e-06							3.10939	0.000935336											3.10939	-9.94388e-05
3.11371	-2.5162e-06							3.11348	0.000916498											3.11349	-0.00010112
3.11781	-3.605e-06							3.11758	0.000898381											3.11758	-0.000102839
3.1219	-4.6416e-06							3.12167	0.000881042											3.12167	-0.000104524
3.12599	-5.59562e-06							3.12577	0.000864517											3.12577	-0.000106111
3.13009	-6.44259e-06							3.12986	0.000848809											3.12986	-0.000107549
3.13418	-7.16652e-06							3.13396	0.000833901											3.13396	-0.000108802
3.13828	-7.7606e-06							3.13805	0.000819753											3.13805	-0.000109853
3.14237	-8.22657e-06							3.14215	0.000806311											3.14215	-0.000110702
3.14647	-8.57353e-06							3.14624	0.000793504											3.14624	-0.000111367
3.15056	-8.81702e-06							3.15034	0.000781253											3.15034	-0.000111881
3.15466	-8.977e-06							3.15443	0.000769467											3.15443	-0.000112291
3.15875	-9.07517e-06							3.15853	0.000758048											3.15853	-0.000112652
3.16285	-9.13304e-06							3.16262	0.000746892											3.16262	-0.000113025
3.16694	-9.17183e-06							3.16672	0.000735897											3.16672	-0.000113467
3.17104	-9.21058e-06							3.17081	0.000724965											3.17081	-0.000114028
3.17513	-9.2651e-06							3.17491	0.000714007											3.17491	-0.000114744
3.17923	-9.34733e-06							3.179	0.000702947											3.179	-0.00011564
3.18332	-9.46327e-06							3.1831	0.00069173											3.1831	-0.000116723
3.18742	-9.61195e-06							3.18719	0.000680318											3.18719	-0.000117983
3.19151	-9.78429e-06							3.19129	0.0006687											3.19129	-0.000119399
3.19561	-9.96234e-06							3.19538	0.000656886											3.19538	-0.000120939
3.1997	-1.01198e-05							3.19948	0.000644907											3.19948	-0.000122564
3.2038	-1.02235e-05							3.20357	0.000632816											3.20357	-0.00012423
3.20789	-1.02359e-05							3.20767	0.00062068											3.20767	-0.000125891
3.21199	-1.0118e-05							3.21176	0.000608582											3.21176	-0.000127503
3.21608	-9.83297e-06							3.21586	0.000596608											3.21586	-0.000129029
3.22018	-9.34937e-06							3.21995	0.00058485											3.21995	-0.000130434
3.22427	-8.6447e-06							3.22405	0.000573395											3.22405	-0.000131697
3.22837	-7.70694e-06							3.22814	0.000562317											3.22814	-0.000132804
3.23246	-6.53589e-06							3.23224	0.000551672											3.23224	-0.000133754
3.23656	-5.14276e-06							3.23633	0.000541492											3.23633	-0.000134558
3.24065	-3.5501e-06							3.24043	0.000531783											3.24043	-0.000135236
3.24475	-1.78965e-06							3.24452	0.000522522											3.24452	-0.000135815
3.24884	1.00529e-07							3.24862	0.000513662											3.24862	-0.000136326
3.25294	2.0771e-06							3.25271	0.000505134											3.25271	-0.000136798
3.25703	4.09437e-06							3.25681	0.000496855											3.25681	-0.000137258
3.26113	6.10669e-06							3.2609	0.000488736											3.2609	-0.000137725
3.26522	8.07e-06							3.265	0.000480684											3.265	-0.000138212
3.26932	9.94322e-06							3.26909	0.000472615											3.26909	-0.00013872
3.27341	1.16897e-05							3.27318	0.00046445											3.27319	-0.000139239
3.27751	1.32778e-05							3.27728	0.000456122											3.27728	-0.000139753
3.2816	1.46823e-05							3.28137	0.000447576											3.28138	-0.000140236
3.2857	1.5884e-05							3.28547	0.00043877											3.28547	-0.000140654
3.28979	1.68704e-05							3.28956	0.00042968											3.28957	-0.000140973
3.29389	1.76366e-05							3.29366	0.000420302											3.29366	-0.000141155
3.29798	1.81849e-05							3.29775	0.000410657											3.29776	-0.000141168
3.30208	1.85245e-05							3.30185	0.000400789											3.30185	-0.000140982
3.30617	1.86716e-05							3.30594	0.000390769											3.30595	-0.000140581
3.31026	1.86485e-05							3.31004	0.000380694											3.31004	-0.000139956
3.31436	1.84829e-05							3.31413	0.000370675											3.31413	-0.000139116
3.31845	1.82065e-05							3.31823	0.000360835											3.31823	-0.000138086
3.32255	1.78529e-05							3.32232	0.00035129											3.32232	-0.000136905
3.32664	1.74557e-05							3.32642	0.00034215											3.32642	-0.000135632
3.33074	1.70461e-05							3.33051	0.000333497											3.33051	-0.000134336
3.33483	1.66503e-05							3.33461	0.000325387											3.33461	-0.000133097
3.33893	1.62877e-05							3.3387	0.000317848											3.3387	-0.000131997
3.34302	1.59709e-05							3.3428	0.000310877											3.3428	-0.000131114
3.34712	1.57058e-05							3.34689	0.000304449											3.34689	-0.000130515
3.35121	1.5493e-05							3.35099	0.000298524											3.35099	-0.00013025
3.35531	1.53296e-05							3.35508	0.000293048											3.35508	-0.000130352
3.3594	1.52107e-05							3.35918	0.000287964											3.35918	-0.000130832
3.3635	1.51313e-05							3.36327	0.000283214											3.36327	-0.000131684
3.36759	1.50864e-05							3.36737	0.000278741											3.36737	-0.000132886
3.37169	1.50714e-05							3.37146	0.00027449											3.37146	-0.000134408
3.37578	1.50808e-05							3.37556	0.000270402											3.37556	-0.000136211
3.37988	1.51066e-05							3.37965	0.000266419											3.37965	-0.000138253
3.38397	1.5139e-05							3.38375	0.000262481											3.38375	-0.000140486
3.38807	1.51661e-05							3.38784	0.000258527											3.38784	-0.00014286
3.39216	1.51745e-05							3.39194	0.000254503											3.39194	-0.000145319
3.39626	1.51514e-05							3.39603	0.00025036											3.39603	-0.0001478
3.40035	1.50861e-05							3.40013	0.000246064											3.40013	-0.000150236
3.40445	1.49716e-05							3.40422	0.000241597											3.40422	-0.000152559
3.40854	1.48053e-05							3.40832	0.00023696											3.40832	-0.000154694
3.41264	1.45881e-05							3.41241	0.000232166											3.41241	-0.000156574
3.41673	1.43249e-05							3.41651	0.000227241											3.41651	-0.000158135
3.42083	1.40211e-05							3.4206	0.000222214											3.4206	-0.000159327
3.42492	1.36822e-05							3.4247	0.000217115											3.4247	-0.000160112
3.42902	1.33122e-05							3.42879	0.000211965											3.42879	-0.000160468
3.43311	1.2913e-05							3.43289	0.00020678											3.43289	-0.00016039
3.43721	1.24857e-05							3.43698	0.000201572											3.43698	-0.000159885
3.4413	1.20314e-05							3.44108	0.000196352											3.44108	-0.000158976
3.4454	1.15531e-05							3.44517	0.000191138											3.44517	-0.000157701
3.44949	1.10574e-05							3.44927	0.000185955											3.44927	-0.000156106
3.45359	1.05552e-05							3.45336	0.000180844											3.45336	-0.000154249
3.45768	1.00623e-05							3.45745	0.000175857											3.45746	-0.000152194
3.46178	9.59871e-06							3.46155	0.000171055											3.46155	-0.000150016
3.46587	9.18724e-06							3.46564	0.000166497											3.46565	-0.000147792
3.46997	8.85123e-06							3.46974	0.000162236											3.46974	-0.000145606
3.47406	8.6121e-06							3.47383	0.000158308											3.47384	-0.000143541
3.47816	8.48665e-06							3.47793	0.000154723											3.47793	-0.000141685
3.48225	8.4851e-06							3.48202	0.000151463											3.48203	-0.000140124
3.48635	8.60971e-06							3.48612	0.000148485											3.48612	-0.000138942
3.49044	8.85451e-06							3.49021	0.000145718											3.49022	-0.000138219
3.49454	9.20607e-06							3.49431	0.000143075											3.49431	-0.000138027
3.49863	9.64491e-06							3.4984	0.000140461											3.49841	-0.000138421
3.50272	1.01467e-05							3.5025	0.000137783											3.5025	-0.000139436
3.50682	1.06846e-05							3.50659	0.000134958											3.50659	-0.00014108
3.51091	1.12307e-05							3.51069	0.000131922											3.51069	-0.000143328
3.51501	1.17578e-05							3.51478	0.000128633											3.51478	-0.00014612
3.5191	1.22407e-05							3.51888	0.000125076											3.51888	-0.000149363
3.5232	1.26572e-05							3.52297	0.000121258											3.52297	-0.000152934
3.52729	1.29906e-05							3.52707	0.000117211											3.52707	-0.000156693
3.53139	1.32305e-05							3.53116	0.000112982											3.53116	-0.000160489
3.53548	1.33743e-05							3.53526	0.000108632											3.53526	-0.000164178
3.53958	1.34285e-05							3.53935	0.000104227											3.53935	-0.000167634
3.54367	1.34086e-05							3.54345	9.98352e-05											3.54345	-0.00017076
3.54777	1.33382e-05							3.54754	9.55198e-05											3.54754	-0.000173493
3.55186	1.32468e-05							3.55164	9.13373e-05											3.55164	-0.000175811
3.55596	1.31665e-05							3.55573	8.73348e-05											3.55573	-0.000177728
3.56005	1.31273e-05							3.55983	8.35502e-05											3.55983	-0.000179289
3.56415	1.31539e-05							3.56392	8.00101e-05											3.56392	-0.000180564
3.56824	1.32624e-05							3.56802	7.673e-05											3.56802	-0.000181631
3.57234	1.34586e-05							3.57211	7.3715e-05											3.57211	-0.000182571
3.57643	1.37383e-05							3.57621	7.09617e-05											3.57621	-0.000183454
3.58053	1.40889e-05							3.5803	6.84586e-05											3.5803	-0.000184328
3.58462	1.44911e-05							3.5844	6.61886e-05											3.5844	-0.000185216
3.58872	1.49212e-05							3.58849	6.41303e-05											3.58849	-0.00018611
3.59281	1.53531e-05							3.59259	6.22592e-05											3.59259	-0.000186975
3.59691	1.57602e-05							3.59668	6.05499e-05											3.59668	-0.000187752
3.601	1.61156e-05							3.60078	5.89763e-05											3.60078	-0.00018837
3.6051	1.63941e-05							3.60487	5.75118e-05											3.60487	-0.000188754
3.60919	1.65714e-05							3.60897	5.61286e-05											3.60897	-0.000188842
3.61329	1.66256e-05							3.61306	5.47979e-05											3.61306	-0.000188589
3.61738	1.65381e-05							3.61716	5.34888e-05											3.61716	-0.000187977
3.62148	1.6295e-05							3.62125	5.21649e-05											3.62125	-0.000187018
3.62557	1.58886e-05							3.62535	5.07845e-05											3.62535	-0.000185754
3.62967	1.53184e-05							3.62944	4.92997e-05											3.62944	-0.000184254
3.63376	1.45923e-05							3.63354	4.76575e-05											3.63354	-0.000182604
3.63786	1.3727e-05							3.63763	4.58009e-05											3.63763	-0.000180898
3.64195	1.27465e-05							3.64173	4.36752e-05											3.64173	-0.000179231
3.64605	1.16804e-05							3.64582	4.12336e-05											3.64582	-0.000177687
3.65014	1.05617e-05							3.64991	3.84449e-05											3.64992	-0.000176334
3.65424	9.42417e-06							3.65401	3.53008e-05											3.65401	-0.000175218
3.65833	8.29926e-06							3.6581	3.1818e-05											3.65811	-0.00017436
3.66243	7.21435e-06							3.6622	2.80402e-05											3.6622	-0.000173759
3.66652	6.19163e-06							3.66629	2.40341e-05											3.6663	-0.000173388
3.67062	5.24762e-06							3.67039	1.9884e-05											3.67039	-0.000173205
3.67471	4.3937e-06							3.67448	1.56809e-05											3.67449	-0.000173154
3.67881	3.63657e-06							3.67858	1.1512e-05											3.67858	-0.000173168
3.6829	2.97867e-06							3.68267	7.45063e-06											3.68268	-0.00017318
3.687	2.41849e-06							3.68677	3.54757e-06											3.68677	-0.000173125
3.69109	1.95099e-06							3.69086	-1.73493e-07											3.69086	-0.000172948
3.69518	1.56788e-06							3.69496	-3.7165e-06											3.69496	-0.000172604
3.69928	1.2584e-06							3.69905	-7.10909e-06											3.69905	-0.00017207
3.70337	1.01042e-06							3.70315	-1.03967e-05											3.70315	-0.000171336
3.70747	8.12405e-07							3.70724	-1.36327e-05											3.70724	-0.000170413
3.71156	6.55586e-07							3.71134	-1.68697e-05											3.71134	-0.000169332
3.71566	5.35995e-07							3.71543	-2.01515e-05											3.71543	-0.000168138
3.71975	4.56048e-07							3.71953	-2.35087e-05											3.71953	-0.000166889
3.72385	4.25529e-07							3.72362	-2.6954e-05											3.72362	-0.00016565
3.72794	4.60461e-07							3.72772	-3.04805e-05											3.72772	-0.00016449
3.73204	5.81695e-07							3.73181	-3.40639e-05											3.73181	-0.000163474
3.73613	8.12378e-07							3.73591	-3.76656e-05											3.73591	-0.000162661
3.74023	1.17477e-06							3.74	-4.12369e-05											3.74	-0.0001621
3.74432	1.68644e-06							3.7441	-4.4724e-05											3.7441	-0.000161823
3.74842	2.35744e-06							3.74819	-4.80742e-05											3.74819	-0.000161849
3.75251	3.1887e-06							3.75229	-5.12386e-05											3.75229	-0.000162177
3.75661	4.17104e-06							3.75638	-5.41795e-05											3.75638	-0.000162793
3.7607	5.28669e-06							3.76048	-5.6874e-05											3.76048	-0.000163661
3.7648	6.51052e-06							3.76457	-5.93162e-05											3.76457	-0.000164734
3.76889	7.81336e-06							3.76867	-6.15176e-05											3.76867	-0.000165952
3.77299	9.16475e-06							3.77276	-6.35058e-05											3.77276	-0.00016725
3.77708	1.05357e-05							3.77686	-6.53202e-05											3.77686	-0.000168561
3.78118	1.19003e-05							3.78095	-6.7005e-05											3.78095	-0.000169825
3.78527	1.32363e-05							3.78505	-6.86032e-05											3.78505	-0.000170994
3.78937	1.45253e-05							3.78914	-7.01496e-05											3.78914	-0.000172037
3.79346	1.57521e-05							3.79324	-7.16653e-05											3.79324	-0.000172942
3.79756	1.69027e-05							3.79733	-7.31559e-05											3.79733	-0.00017372
3.80165	1.79633e-05							3.80143	-7.46116e-05											3.80143	-0.000174396
3.80575	1.89194e-05							3.80552	-7.60108e-05											3.80552	-0.000175013
3.80984	1.97556e-05							3.80962	-7.73263e-05											3.80962	-0.000175615
3.81394	2.04561e-05							3.81371	-7.85319e-05											3.81371	-0.000176251
3.81803	2.10053e-05							3.81781	-7.9611e-05											3.81781	-0.000176958
3.82213	2.13896e-05							3.8219	-8.05612e-05											3.8219	-0.000177762
3.82622	2.15992e-05							3.826	-8.13981e-05											3.826	-0.000178672
3.83032	2.16298e-05							3.83009	-8.21556e-05											3.83009	-0.000179677
3.83441	2.1483e-05							3.83418	-8.28834e-05											3.83419	-0.000180753
3.83851	2.11674e-05							3.83828	-8.36439e-05											3.83828	-0.000181863
3.8426	2.06981e-05							3.84237	-8.45048e-05											3.84238	-0.000182963
3.8467	2.00966e-05							3.84647	-8.55324e-05											3.84647	-0.000184013
3.85079	1.93896e-05							3.85056	-8.67832e-05											3.85057	-0.000184982
3.85489	1.86077e-05							3.85466	-8.82986e-05											3.85466	-0.000185852
3.85898	1.77837e-05							3.85875	-9.00997e-05											3.85876	-0.000186623
3.86308	1.69506e-05							3.86285	-9.2185e-05											3.86285	-0.000187307
3.86717	1.61404e-05							3.86694	-9.4531e-05											3.86695	-0.000187932
3.87127	1.53819e-05							3.87104	-9.7094e-05											3.87104	-0.000188532
3.87536	1.46993e-05							3.87513	-9.98147e-05											3.87514	-0.000189145
3.87946	1.41099e-05							3.87923	-0.000102622											3.87923	-0.000189807
3.88355	1.36236e-05							3.88332	-0.00010544											3.88332	-0.00019055
3.88764	1.32422e-05							3.88742	-0.000108191											3.88742	-0.000191398
3.89174	1.29582e-05							3.89151	-0.000110806											3.89151	-0.000192363
3.89583	1.27556e-05							3.89561	-0.000113228											3.89561	-0.000193445
3.89993	1.26116e-05							3.8997	-0.000115417											3.8997	-0.00019463
3.90402	1.2498e-05							3.9038	-0.00011736											3.9038	-0.000195887
3.90812	1.23836e-05							3.90789	-0.000119072											3.90789	-0.000197176
3.91221	1.22377e-05							3.91199	-0.000120598											3.91199	-0.000198443
3.91631	1.20323e-05							3.91608	-0.000122013											3.91608	-0.000199625
3.9204	1.1745e-05							3.92018	-0.000123414											3.92018	-0.000200661
3.9245	1.13618e-05							3.92427	-0.000124908											3.92427	-0.000201491
3.92859	1.08776e-05							3.92837	-0.000126603											3.92837	-0.000202066
3.93269	1.0298e-05							3.93246	-0.000128589											3.93246	-0.000202351
3.93678	9.63856e-06							3.93656	-0.000130928											3.93656	-0.00020233
3.94088	8.92317e-06							3.94065	-0.000133641											3.94065	-0.000202007
3.94497	8.18163e-06							3.94475	-0.000136706											3.94475	-0.000201404
3.94907	7.44725e-06							3.94884	-0.00014006											3.94884	-0.000200563
3.95316	6.75428e-06							3.95294	-0.000143611											3.95294	-0.000199536
3.95726	6.13397e-06							3.95703	-0.00014725											3.95703	-0.000198388
3.96135	5.61323e-06							3.96113	-0.000150864											3.96113	-0.000197188
3.96545	5.21274e-06							3.96522	-0.000154355											3.96522	-0.000196009
3.96954	4.94613e-06							3.96932	-0.000157642											3.96932	-0.000194912
3.97364	4.81987e-06							3.97341	-0.000160673											3.97341	-0.000193948
3.97773	4.83359e-06							3.97751	-0.000163419											3.97751	-0.000193148
3.98183	4.97976e-06							3.9816	-0.000165877											3.9816	-0.000192518
3.98592	5.24483e-06							3.9857	-0.000168059											3.9857	-0.000192039
3.99002	5.60965e-06							3.98979	-0.000169987											3.98979	-0.000191663
3.99411	6.05019e-06							3.99389	-0.000171687											3.99389	-0.000191322
3.99821	6.53823e-06							3.99798	-0.000173189											3.99798	-0.000190933
4.0023	7.04238e-06							4.00208	-0.000174518											4.00208	-0.000190404
4.0064	7.52823e-06							4.00617	-0.000175701											4.00617	-0.00018965
4.01049	7.95973e-06							4.01027	-0.000176763											4.01027	-0.000188596
4.01459	8.30122e-06							4.01436	-0.000177728											4.01436	-0.000187192
4.01868	8.52011e-06							4.01846	-0.000178622											4.01846	-0.000185418
4.02278	8.59036e-06							4.02255	-0.000179472											4.02255	-0.000183286
4.02687	8.49541e-06							4.02664	-0.000180304											4.02665	-0.000180841
4.03097	8.23115e-06							4.03074	-0.000181138											4.03074	-0.000178152
4.03506	7.80723e-06							4.03483	-0.000181991											4.03484	-0.000175314
4.03916	7.24647e-06							4.03893	-0.000182869											4.03893	-0.000172426
4.04325	6.58303e-06							4.04302	-0.000183764											4.04303	-0.00016959
4.04735	5.85798e-06							4.04712	-0.000184656											4.04712	-0.000166898
4.05144	5.11495e-06							4.05121	-0.000185517											4.05122	-0.000164424
4.05554	4.39547e-06							4.05531	-0.000186307											4.05531	-0.000162219
4.05963	3.73551e-06							4.0594	-0.00018699											4.05941	-0.000160314
4.06373	3.16317e-06							4.0635	-0.000187533											4.0635	-0.000158718
4.06782	2.69715e-06							4.06759	-0.000187919											4.0676	-0.000157426
4.07192	2.34826e-06							4.07169	-0.00018815											4.07169	-0.000156419
4.07601	2.12047e-06							4.07578	-0.00018825											4.07578	-0.000155676
4.0801	2.01248e-06							4.07988	-0.000188264											4.07988	-0.000155172
4.0842	2.01994e-06							4.08397	-0.000188252											4.08397	-0.000154884
4.08829	2.13673e-06							4.08807	-0.000188278											4.08807	-0.000154788
4.09239	2.35579e-06							4.09216	-0.000188405											4.09216	-0.000154863
4.09648	2.67041e-06							4.09626	-0.000188681											4.09626	-0.000155084
4.10058	3.07426e-06							4.10035	-0.000189137											4.10035	-0.000155426
4.10467	3.56149e-06							4.10445	-0.000189779											4.10445	-0.000155861
4.10877	4.1276e-06							4.10854	-0.000190595											4.10854	-0.000156359
4.11286	4.76885e-06							4.11264	-0.000191558											4.11264	-0.000156891
4.11696	5.48203e-06							4.11673	-0.000192633											4.11673	-0.00015743
4.12105	6.26427e-06							4.12083	-0.000193781											4.12083	-0.000157953
4.12515	7.11172e-06							4.12492	-0.00019497											4.12492	-0.000158442
4.12924	8.01922e-06							4.12902	-0.000196171											4.12902	-0.000158891
4.13334	8.97923e-06							4.13311	-0.00019736											4.13311	-0.0001593
4.13743	9.98141e-06							4.13721	-0.000198517											4.13721	-0.000159681
4.14153	1.10124e-05							4.1413	-0.000199618											4.1413	-0.000160052
4.14562	1.20561e-05							4.1454	-0.000200638											4.1454	-0.000160439
4.14972	1.3094e-05							4.14949	-0.000201549											4.14949	-0.000160868
4.15381	1.41067e-05							4.15359	-0.000202324											4.15359	-0.000161362
4.15791	1.50746e-05							4.15768	-0.000202939											4.15768	-0.000161937
4.162	1.59803e-05							4.16178	-0.000203383											4.16178	-0.000162598
4.1661	1.68084e-05							4.16587	-0.000203654											4.16587	-0.000163333
4.17019	1.75485e-05							4.16997	-0.000203772											4.16997	-0.000164116
4.17429	1.81949e-05							4.17406	-0.00020377											4.17406	-0.000164905
4.17838	1.87473e-05							4.17816	-0.000203699											4.17816	-0.000165654
4.18248	1.92106e-05							4.18225	-0.000203618											4.18225	-0.000166311
4.18657	1.95937e-05							4.18635	-0.000203594											4.18635	-0.000166827
4.19067	1.99074e-05							4.19044	-0.000203692											4.19044	-0.000167165
4.19476	2.01627e-05							4.19454	-0.00020397											4.19454	-0.000167302
4.19886	2.0369e-05							4.19863	-0.00020448											4.19863	-0.000167232
4.20295	2.05317e-05							4.20273	-0.000205257											4.20273	-0.000166965
4.20705	2.06509e-05							4.20682	-0.00020632											4.20682	-0.000166526
4.21114	2.07219e-05							4.21091	-0.000207671											4.21092	-0.00016595
4.21524	2.07356e-05							4.21501	-0.000209291											4.21501	-0.000165277
4.21933	2.06811e-05							4.2191	-0.000211143											4.21911	-0.000164548
4.22343	2.05477e-05							4.2232	-0.000213172											4.2232	-0.000163806
4.22752	2.03283e-05							4.22729	-0.000215311											4.2273	-0.000163086
4.23162	2.00213e-05							4.23139	-0.000217486											4.23139	-0.000162426
4.23571	1.96323e-05							4.23548	-0.000219626											4.23549	-0.00016186
4.23981	1.91746e-05							4.23958	-0.000221668											4.23958	-0.000161424
4.2439	1.86682e-05							4.24367	-0.000223568											4.24368	-0.000161156
4.248	1.81382e-05							4.24777	-0.000225307											4.24777	-0.000161093
4.25209	1.76132e-05							4.25186	-0.000226891											4.25187	-0.00016127
4.25619	1.7123e-05							4.25596	-0.000228353											4.25596	-0.000161716
4.26028	1.66954e-05							4.26005	-0.000229746											4.26006	-0.000162448
4.26437	1.63551e-05							4.26415	-0.000231138											4.26415	-0.000163471
4.26847	1.61212e-05							4.26824	-0.000232599											4.26824	-0.000164766
4.27256	1.60065e-05							4.27234	-0.000234198											4.27234	-0.000166293
4.27666	1.60163e-05							4.27643	-0.000235987											4.27643	-0.00016799
4.28075	1.61474e-05							4.28053	-0.000237997											4.28053	-0.000169775
4.28485	1.63891e-05							4.28462	-0.00024024											4.28462	-0.00017155
4.28894	1.67234e-05							4.28872	-0.000242704											4.28872	-0.000173208
4.29304	1.71275e-05							4.29281	-0.00024536											4.29281	-0.000174646
4.29713	1.75761e-05							4.29691	-0.000248165											4.29691	-0.000175778
4.30123	1.8044e-05							4.301	-0.000251075											4.301	-0.000176541
4.30532	1.85093e-05							4.3051	-0.00025405											4.3051	-0.00017691
4.30942	1.89555e-05							4.30919	-0.000257058											4.30919	-0.000176895
4.31351	1.93734e-05							4.31329	-0.000260081											4.31329	-0.000176542
4.31761	1.9761e-05							4.31738	-0.000263116											4.31738	-0.000175927
4.3217	2.01219e-05							4.32148	-0.00026617											4.32148	-0.000175142
4.3258	2.0463e-05							4.32557	-0.000269262											4.32557	-0.000174281
4.32989	2.07912e-05							4.32967	-0.000272413											4.32967	-0.000173431
4.33399	2.11112e-05							4.33376	-0.00027565											4.33376	-0.000172655
4.33808	2.14221e-05							4.33786	-0.000278999											4.33786	-0.000171988
4.34218	2.17185e-05							4.34195	-0.000282482											4.34195	-0.000171431
4.34627	2.19902e-05							4.34605	-0.000286115											4.34605	-0.000170964
4.35037	2.22254e-05							4.35014	-0.000289904											4.35014	-0.000170543
4.35446	2.24131e-05							4.35424	-0.000293839											4.35424	-0.000170118
4.35856	2.25472e-05							4.35833	-0.000297894											4.35833	-0.000169642
4.36265	2.26289e-05							4.36243	-0.000302021											4.36243	-0.00016908
4.36675	2.26683e-05							4.36652	-0.000306153											4.36652	-0.000168414
4.37084	2.26839e-05							4.37062	-0.000310203											4.37062	-0.00016765
4.37494	2.27008e-05							4.37471	-0.000314075											4.37471	-0.000166816
4.37903	2.2747e-05							4.37881	-0.000317665											4.37881	-0.000165955
4.38313	2.28498e-05							4.3829	-0.000320877											4.3829	-0.000165123
4.38722	2.30299e-05							4.387	-0.000323632											4.387	-0.000164377
4.39132	2.32988e-05							4.39109	-0.000325868											4.39109	-0.000163764
4.39541	2.36549e-05							4.39519	-0.000327555											4.39519	-0.000163319
4.39951	2.40826e-05							4.39928	-0.000328691											4.39928	-0.000163057
4.4036	2.4553e-05							4.40337	-0.000329303											4.40338	-0.000162974
4.4077	2.50268e-05							4.40747	-0.000329442											4.40747	-0.000163047
4.41179	2.54581e-05							4.41156	-0.000329175											4.41157	-0.000163239
4.41589	2.57999e-05							4.41566	-0.000328583											4.41566	-0.000163507
4.41998	2.60091e-05							4.41975	-0.000327747											4.41976	-0.000163807
4.42408	2.60517e-05							4.42385	-0.000326746											4.42385	-0.000164101
4.42817	2.59058e-05							4.42794	-0.000325649											4.42795	-0.000164359
4.43227	2.5565e-05							4.43204	-0.000324513											4.43204	-0.000164562
4.43636	2.50378e-05							4.43613	-0.000323388											4.43614	-0.000164704
4.44046	2.43475e-05							4.44023	-0.000322307											4.44023	-0.000164791
4.44455	2.35294e-05							4.44432	-0.0003213											4.44433	-0.00016484
4.44865	2.26267e-05							4.44842	-0.000320392											4.44842	-0.000164875
4.45274	2.1686e-05							4.45251	-0.000319605											4.45252	-0.000164931
4.45683	2.07518e-05							4.45661	-0.000318962											4.45661	-0.000165044
4.46093	1.98616e-05							4.4607	-0.000318488											4.4607	-0.000165254
4.46502	1.90427e-05							4.4648	-0.000318206											4.4648	-0.000165596
4.46912	1.83087e-05							4.46889	-0.000318141											4.46889	-0.000166097
4.47321	1.76589e-05							4.47299	-0.000318312											4.47299	-0.000166775
4.47731	1.70803e-05							4.47708	-0.000318735											4.47708	-0.000167628
4.4814	1.65506e-05							4.48118	-0.000319424											4.48118	-0.000168642
4.4855	1.60437e-05							4.48527	-0.000320382											4.48527	-0.000169784
4.48959	1.55347e-05							4.48937	-0.000321605											4.48937	-0.000171011
4.49369	1.50052e-05							4.49346	-0.000323081											4.49346	-0.000172274
4.49778	1.44465e-05							4.49756	-0.000324792											4.49756	-0.000173523
4.50188	1.3862e-05							4.50165	-0.000326711											4.50165	-0.000174717
4.50597	1.32656e-05							4.50575	-0.000328806											4.50575	-0.000175831
4.51007	1.26785e-05							4.50984	-0.000331039											4.50984	-0.000176853
4.51416	1.21251e-05							4.51394	-0.000333367											4.51394	-0.000177789
4.51826	1.16284e-05							4.51803	-0.000335748											4.51803	-0.000178659
4.52235	1.12056e-05							4.52213	-0.000338137											4.52213	-0.000179491
4.52645	1.08665e-05							4.52622	-0.000340492											4.52622	-0.000180316
4.53054	1.0611e-05							4.53032	-0.000342771											4.53032	-0.000181164
4.53464	1.04306e-05							4.53441	-0.000344937											4.53441	-0.00018206
4.53873	1.03096e-05							4.53851	-0.000346959											4.53851	-0.000183019
4.54283	1.02267e-05							4.5426	-0.000348811											4.5426	-0.000184052
4.54692	1.01573e-05							4.5467	-0.000350478											4.5467	-0.000185164
4.55102	1.00742e-05							4.55079	-0.000351949											4.55079	-0.000186356
4.55511	9.94988e-06							4.55489	-0.000353221											4.55489	-0.000187626
4.55921	9.75757e-06							4.55898	-0.000354297											4.55898	-0.000188973
4.5633	9.47347e-06							4.56308	-0.000355185											4.56308	-0.000190389
4.5674	9.07911e-06							4.56717	-0.000355896											4.56717	-0.000191858
4.57149	8.56371e-06							4.57127	-0.000356448											4.57127	-0.000193353
4.57559	7.92652e-06							4.57536	-0.000356862											4.57536	-0.000194833
4.57968	7.17861e-06							4.57946	-0.000357168											4.57946	-0.000196245
4.58378	6.34303e-06							4.58355	-0.000357402											4.58355	-0.000197525
4.58787	5.45362e-06							4.58764	-0.000357613											4.58765	-0.000198603
4.59197	4.55165e-06							4.59174	-0.00035786											4.59174	-0.000199419
4.59606	3.68105e-06							4.59583	-0.000358214											4.59584	-0.000199924
4.60016	2.88364e-06							4.59993	-0.000358749											4.59993	-0.000200097
4.60425	2.19379e-06							4.60402	-0.000359541											4.60403	-0.00019994
4.60835	1.63422e-06							4.60812	-0.000360662											4.60812	-0.000199486
4.61244	1.214e-06							4.61221	-0.000362168											4.61222	-0.000198788
4.61654	9.28272e-07							4.61631	-0.000364091											4.61631	-0.000197916
4.62063	7.60187e-07							4.6204	-0.000366435											4.62041	-0.000196946
4.62473	6.84415e-07							4.6245	-0.000369172											4.6245	-0.000195946
4.62882	6.71818e-07							4.62859	-0.000372236											4.6286	-0.000194972
4.63292	6.9399e-07							4.63269	-0.000375535											4.63269	-0.000194061
4.63701	7.27085e-07							4.63678	-0.000378948											4.63679	-0.000193227
4.64111	7.55226e-07							4.64088	-0.000382343											4.64088	-0.000192465
4.6452	7.71357e-07							4.64497	-0.000385579											4.64497	-0.000191753
4.64929	7.77394e-07							4.64907	-0.000388528											4.64907	-0.000191059
4.65339	7.82885e-07							4.65316	-0.000391075											4.65316	-0.000190347
4.65748	8.0277e-07							4.65726	-0.000393134											4.65726	-0.000189578
4.66158	8.53642e-07							4.66135	-0.000394646											4.66135	-0.000188722
4.66567	9.50395e-07							4.66545	-0.000395589											4.66545	-0.000187752
4.66977	1.10322e-06							4.66954	-0.000395971											4.66954	-0.000186654
4.67386	1.31568e-06							4.67364	-0.000395828											4.67364	-0.000185424
4.67796	1.58404e-06							4.67773	-0.000395219											4.67773	-0.000184067
4.68205	1.89807e-06							4.68183	-0.000394217											4.68183	-0.000182606
4.68615	2.24304e-06							4.68592	-0.000392906											4.68592	-0.000181075
4.69024	2.60223e-06							4.69002	-0.00039137											4.69002	-0.000179522
4.69434	2.95974e-06							4.69411	-0.000389691											4.69411	-0.00017801
4.69843	3.30283e-06							4.69821	-0.000387946											4.69821	-0.000176611
4.70253	3.62248e-06							4.7023	-0.000386203											4.7023	-0.000175405
4.70662	3.91432e-06							4.7064	-0.000384516											4.7064	-0.000174472
4.71072	4.17694e-06							4.71049	-0.000382929											4.71049	-0.000173883
4.71481	4.41024e-06							4.71459	-0.00038147											4.71459	-0.000173691
4.71891	4.6141e-06							4.71868	-0.000380149											4.71868	-0.000173928
4.723	4.7859e-06							4.72278	-0.000378967											4.72278	-0.000174598
4.7271	4.91999e-06							4.72687	-0.000377909											4.72687	-0.000175675
4.73119	5.00796e-06							4.73097	-0.000376951											4.73097	-0.00017711
4.73529	5.04046e-06							4.73506	-0.000376061											4.73506	-0.000178833
4.73938	5.00802e-06							4.73916	-0.000375198											4.73916	-0.000180766
4.74348	4.90275e-06							4.74325	-0.000374315											4.74325	-0.000182831
4.74757	4.72089e-06							4.74735	-0.000373363											4.74735	-0.000184962
4.75167	4.46296e-06							4.75144	-0.000372285											4.75144	-0.000187109
4.75576	4.13393e-06							4.75554	-0.000371029											4.75554	-0.000189245
4.75986	3.74249e-06							4.75963	-0.000369545											4.75963	-0.000191363
4.76395	3.29975e-06							4.76373	-0.000367796											4.76373	-0.000193472
4.76805	2.81751e-06							4.76782	-0.000365762											4.76782	-0.000195589
4.77214	2.30707e-06							4.77192	-0.000363445											4.77192	-0.000197732
4.77624	1.77793e-06							4.77601	-0.00036088											4.77601	-0.000199912
4.78033	1.23754e-06							4.7801	-0.000358127											4.78011	-0.000202122
4.78443	6.91784e-07							4.7842	-0.000355277											4.7842	-0.000204334
4.78852	1.46456e-07							4.78829	-0.000352443											4.7883	-0.000206505
4.79262	-3.92024e-07							4.79239	-0.000349746											4.79239	-0.000208575
4.79671	-9.14563e-07							4.79648	-0.000347308											4.79649	-0.000210479
4.80081	-1.40908e-06							4.80058	-0.000345234											4.80058	-0.000212154
4.8049	-1.86056e-06							4.80467	-0.000343603											4.80468	-0.000213553
4.809	-2.25114e-06							4.80877	-0.00034246											4.80877	-0.000214649
4.81309	-2.56181e-06							4.81286	-0.000341813											4.81287	-0.000215442
4.81719	-2.77435e-06							4.81696	-0.000341638											4.81696	-0.00021596
4.82128	-2.87337e-06							4.82105	-0.000341885											4.82106	-0.000216252
4.82538	-2.84883e-06							4.82515	-0.000342487											4.82515	-0.000216386
4.82947	-2.69759e-06							4.82924	-0.000343372											4.82925	-0.000216436
4.83357	-2.42444e-06							4.83334	-0.000344475											4.83334	-0.000216471
4.83766	-2.04285e-06							4.83743	-0.000345743											4.83743	-0.000216551
4.84175	-1.57355e-06							4.84153	-0.000347135											4.84153	-0.000216715
4.84585	-1.04298e-06							4.84562	-0.000348628											4.84562	-0.000216979
4.84994	-4.81167e-07							4.84972	-0.000350206											4.84972	-0.000217342
4.85404	8.10725e-08							4.85381	-0.000351862											4.85381	-0.000217785
4.85813	6.1475e-07							4.85791	-0.000353593											4.85791	-0.000218278
4.86223	1.09485e-06							4.862	-0.0003554											4.862	-0.000218791
4.86632	1.50184e-06							4.8661	-0.000357287											4.8661	-0.000219299
4.87042	1.82238e-06							4.87019	-0.000359264											4.87019	-0.000219789
4.87451	2.04927e-06							4.87429	-0.000361346											4.87429	-0.000220257
4.87861	2.18098e-06							4.87838	-0.000363555											4.87838	-0.000220712
4.8827	2.22139e-06							4.88248	-0.000365916											4.88248	-0.000221173
4.8868	2.17844e-06							4.88657	-0.00036845											4.88657	-0.000221662
4.89089	2.06398e-06							4.89067	-0.000371171											4.89067	-0.000222199
4.89499	1.89209e-06							4.89476	-0.000374085											4.89476	-0.0002228
4.89908	1.67913e-06							4.89886	-0.000377178											4.89886	-0.000223474
4.90318	1.44388e-06							4.90295	-0.000380421											4.90295	-0.000224221
4.90727	1.20642e-06							4.90705	-0.000383769											4.90705	-0.000225039
4.91137	9.88098e-07							4.91114	-0.000387167											4.91114	-0.000225923
4.91546	8.12418e-07							4.91524	-0.000390554											4.91524	-0.000226868
4.91956	7.03872e-07							4.91933	-0.000393867											4.91933	-0.000227873
4.92365	6.86999e-07							4.92343	-0.000397046											4.92343	-0.000228939
4.92775	7.84808e-07							4.92752	-0.000400037											4.92752	-0.000230065
4.93184	1.01663e-06							4.93162	-0.000402792											4.93162	-0.000231246
4.93594	1.39571e-06							4.93571	-0.000405273											4.93571	-0.00023247
4.94003	1.92695e-06							4.93981	-0.000407448											4.93981	-0.00023371
4.94413	2.60484e-06							4.9439	-0.000409293											4.9439	-0.000234929
4.94822	3.41302e-06							4.948	-0.00041079											4.948	-0.000236076
4.95232	4.32433e-06							4.95209	-0.000411935											4.95209	-0.000237097
4.95641	5.30257e-06							4.95619	-0.000412736											4.95619	-0.000237934
4.96051	6.30514e-06							4.96028	-0.000413218											4.96028	-0.000238542
4.9646	7.28618e-06							4.96437	-0.000413425											4.96438	-0.000238886
4.9687	8.20019e-06							4.96847	-0.000413413											4.96847	-0.000238955
4.97279	9.00517e-06							4.97256	-0.000413249											4.97257	-0.000238761
4.97689	9.66533e-06							4.97666	-0.000413003											4.97666	-0.000238337
4.98098	1.0153e-05							4.98075	-0.000412735											4.98076	-0.000237737
4.98508	1.04498e-05							4.98485	-0.000412489											4.98485	-0.000237022
4.98917	1.05471e-05							4.98894	-0.000412282											4.98895	-0.000236257
4.99327	1.0445e-05							4.99304	-0.000412102											4.99304	-0.000235506
4.99736	1.01526e-05							4.99713	-0.000411909											4.99714	-0.000234815
5.00146	9.68716e-06							5.00123	-0.00041164											5.00123	-0.000234216
5.00555	9.07289e-06							5.00532	-0.000411222											5.00533	-0.000233722
5.00965	8.34136e-06							5.00942	-0.000410586											5.00942	-0.000233328
5.01374	7.53029e-06							5.01351	-0.000409678											5.01352	-0.000233021
5.01784	6.68153e-06							5.01761	-0.000408476											5.01761	-0.000232778
5.02193	5.83868e-06							5.0217	-0.000406993											5.02171	-0.000232577
5.02603	5.04442e-06							5.0258	-0.000405285											5.0258	-0.000232401
5.03012	4.33715e-06							5.02989	-0.000403441											5.02989	-0.000232239
5.03421	3.74843e-06							5.03399	-0.000401579											5.03399	-0.000232086
5.03831	3.30128e-06							5.03808	-0.000399827											5.03808	-0.000231935
5.0424	3.00898e-06							5.04218	-0.000398304											5.04218	-0.000231783
5.0465	2.87655e-06							5.04627	-0.000397102											5.04627	-0.000231615
5.05059	2.9019e-06							5.05037	-0.000396265											5.05037	-0.00023141
5.05469	3.07843e-06							5.05446	-0.000395786											5.05446	-0.000231138
5.05878	3.39738e-06							5.05856	-0.000395598											5.05856	-0.000230766
5.06288	3.84953e-06							5.06265	-0.000395586											5.06265	-0.000230265
5.06697	4.42656e-06							5.06675	-0.000395597											5.06675	-0.000229613
5.07107	5.12085e-06							5.07084	-0.000395461											5.07084	-0.000228805
5.07516	5.92437e-06							5.07494	-0.000395012											5.07494	-0.000227854
5.07926	6.82771e-06							5.07903	-0.000394113											5.07903	-0.00022679
5.08335	7.8184e-06							5.08313	-0.00039267											5.08313	-0.000225657
5.08745	8.88025e-06							5.08722	-0.000390645											5.08722	-0.000224507
5.09154	9.99284e-06							5.09132	-0.000388059											5.09132	-0.000223391
5.09564	1.11319e-05							5.09541	-0.000384988											5.09541	-0.000222352
5.09973	1.2271e-05							5.09951	-0.000381555											5.09951	-0.000221419
5.10383	1.33825e-05							5.1036	-0.000377914											5.1036	-0.000220606
5.10792	1.44398e-05							5.1077	-0.000374236											5.1077	-0.000219909
5.11202	1.54179e-05							5.11179	-0.000370692											5.11179	-0.000219312
5.11611	1.62951e-05							5.11589	-0.000367433											5.11589	-0.000218794
5.12021	1.70539e-05							5.11998	-0.000364584											5.11998	-0.000218331
5.1243	1.7681e-05							5.12408	-0.000362233											5.12408	-0.000217904
5.1284	1.81683e-05							5.12817	-0.000360422											5.12817	-0.000217504
5.13249	1.85132e-05							5.13227	-0.000359152											5.13227	-0.000217133
5.13659	1.87197e-05							5.13636	-0.00035838											5.13636	-0.000216804
5.14068	1.87977e-05							5.14046	-0.000358031											5.14046	-0.000216536
5.14478	1.87626e-05							5.14455	-0.000358003											5.14455	-0.000216355
5.14887	1.86338e-05							5.14865	-0.00035818											5.14865	-0.000216286
5.15297	1.84323e-05							5.15274	-0.000358442											5.15274	-0.00021635
5.15706	1.81781e-05							5.15683	-0.000358677											5.15684	-0.00021656
5.16116	1.7887e-05							5.16093	-0.000358794											5.16093	-0.000216918
5.16525	1.75694e-05							5.16502	-0.000358724											5.16503	-0.000217415
5.16935	1.72274e-05							5.16912	-0.000358433											5.16912	-0.000218035
5.17344	1.68565e-05							5.17321	-0.000357915											5.17322	-0.000218748
5.17754	1.64465e-05							5.17731	-0.00035719											5.17731	-0.000219519
5.18163	1.59844e-05							5.1814	-0.000356297											5.18141	-0.000220311
5.18573	1.54579e-05							5.1855	-0.000355277											5.1855	-0.000221082
5.18982	1.48584e-05							5.18959	-0.000354162											5.1896	-0.000221791
5.19392	1.41836e-05							5.19369	-0.000352966											5.19369	-0.000222405
5.19801	1.34391e-05							5.19778	-0.000351674											5.19779	-0.00022289
5.20211	1.26379e-05							5.20188	-0.000350236											5.20188	-0.000223221
5.2062	1.17995e-05							5.20597	-0.000348581											5.20598	-0.000223381
5.2103	1.09477e-05							5.21007	-0.000346618											5.21007	-0.000223359
5.21439	1.01079e-05							5.21416	-0.000344257											5.21417	-0.000223154
5.21848	9.3044e-06							5.21826	-0.000341426											5.21826	-0.000222773
5.22258	8.55783e-06							5.22235	-0.000338083											5.22235	-0.000222236
5.22667	7.88395e-06							5.22645	-0.000334231											5.22645	-0.000221571
5.23077	7.29243e-06							5.23054	-0.000329918											5.23054	-0.000220815
5.23486	6.78703e-06							5.23464	-0.000325236											5.23464	-0.000220008
5.23896	6.36599e-06							5.23873	-0.000320305											5.23873	-0.000219193
5.24305	6.02424e-06							5.24283	-0.00031526											5.24283	-0.000218401
5.24715	5.75412e-06							5.24692	-0.000310236											5.24692	-0.000217657
5.25124	5.54667e-06							5.25102	-0.000305348											5.25102	-0.000216967
5.25534	5.39333e-06							5.25511	-0.000300688											5.25511	-0.000216325
5.25943	5.28555e-06							5.25921	-0.000296314											5.25921	-0.000215713
5.26353	5.21517e-06							5.2633	-0.000292248											5.2633	-0.000215108
5.26762	5.17407e-06							5.2674	-0.000288487											5.2674	-0.000214488
5.27172	5.15328e-06							5.27149	-0.000285004											5.27149	-0.000213842
5.27581	5.14287e-06							5.27559	-0.000281756											5.27559	-0.000213168
5.27991	5.13183e-06							5.27968	-0.000278691											5.27968	-0.000212483
5.284	5.10814e-06							5.28378	-0.000275754											5.28378	-0.000211816
5.2881	5.05948e-06							5.28787	-0.00027289											5.28787	-0.000211207
5.29219	4.97422e-06							5.29197	-0.000270049											5.29197	-0.000210702
5.29629	4.84224e-06							5.29606	-0.000267182											5.29606	-0.000210347
5.30038	4.6564e-06							5.30016	-0.000264243											5.30016	-0.000210181
5.30448	4.41359e-06							5.30425	-0.000261191											5.30425	-0.000210236
5.30857	4.11469e-06							5.30835	-0.000257985											5.30835	-0.000210531
5.31267	3.76532e-06							5.31244	-0.000254583											5.31244	-0.000211077
5.31676	3.37566e-06							5.31654	-0.000250945											5.31654	-0.000211871
5.32086	2.9596e-06							5.32063	-0.00024703											5.32063	-0.000212901
5.32495	2.53378e-06							5.32473	-0.000242799											5.32473	-0.000214148
5.32905	2.11601e-06							5.32882	-0.000238218											5.32882	-0.00021558
5.33314	1.72419e-06							5.33292	-0.000233254											5.33292	-0.000217158
5.33724	1.37449e-06							5.33701	-0.000227881											5.33701	-0.000218838
5.34133	1.08066e-06							5.3411	-0.000222078											5.34111	-0.000220572
5.34543	8.53082e-07							5.3452	-0.000215834											5.3452	-0.00022231
5.34952	6.98547e-07							5.34929	-0.000209149											5.3493	-0.000224003
5.35362	6.19785e-07							5.35339	-0.000202034											5.35339	-0.000225609
5.35771	6.15161e-07							5.35748	-0.000194513											5.35749	-0.00022709
5.36181	6.78783e-07							5.36158	-0.00018662											5.36158	-0.000228421
5.3659	8.00739e-07							5.36567	-0.000178403											5.36568	-0.000229583
5.37	9.67724e-07							5.36977	-0.000169913											5.36977	-0.000230569
5.37409	1.16398e-06							5.37386	-0.000161206											5.37387	-0.000231378
5.37819	1.37183e-06							5.37796	-0.000152334											5.37796	-0.000232019
5.38228	1.57243e-06							5.38205	-0.000143337											5.38206	-0.000232503
5.38638	1.74768e-06							5.38615	-0.000134244											5.38615	-0.000232847
5.39047	1.88139e-06							5.39024	-0.000125064											5.39025	-0.00023307
5.39457	1.96049e-06							5.39434	-0.000115784											5.39434	-0.000233192
5.39866	1.97705e-06							5.39843	-0.000106372											5.39844	-0.000233232
5.40276	1.92871e-06							5.40253	-9.67803e-05											5.40253	-0.000233211
5.40685	1.81891e-06							5.40662	-8.69528e-05											5.40663	-0.000233145
5.41094	1.65585e-06							5.41072	-7.68326e-05											5.41072	-0.000233049
5.41504	1.45137e-06							5.41481	-6.63712e-05											5.41481	-0.000232928
5.41913	1.21913e-06							5.41891	-5.55356e-05											5.41891	-0.000232787
5.42323	9.72518e-07							5.423	-4.43128e-05											5.423	-0.000232619
5.42732	7.23002e-07							5.4271	-3.27083e-05											5.4271	-0.000232409
5.43142	4.7851e-07							5.43119	-2.07415e-05											5.43119	-0.000232136
5.43551	2.43449e-07							5.43529	-8.43958e-06											5.43529	-0.000231776
5.43961	1.93554e-08							5.43938	4.17275e-06											5.43938	-0.000231303
5.4437	-1.9479e-07							5.44348	1.70839e-05											5.44348	-0.000230696
5.4478	-4.0095e-07							5.44757	3.03028e-05											5.44757	-0.000229944
5.45189	-5.9998e-07							5.45167	4.38599e-05											5.45167	-0.000229048
5.45599	-7.90602e-07							5.45576	5.78074e-05											5.45576	-0.000228023
5.46008	-9.68723e-07							5.45986	7.22149e-05											5.45986	-0.000226894
5.46418	-1.12713e-06							5.46395	8.71587e-05											5.46395	-0.000225697
5.46827	-1.25576e-06							5.46805	0.000102711											5.46805	-0.000224468
5.47237	-1.34272e-06							5.47214	0.000118934											5.47214	-0.000223242
5.47646	-1.3752e-06							5.47624	0.000135868											5.47624	-0.000222044
5.48056	-1.34048e-06							5.48033	0.00015353											5.48033	-0.000220888
5.48465	-1.22653e-06							5.48443	0.000171913											5.48443	-0.00021978
5.48875	-1.02316e-06							5.48852	0.000190988											5.48852	-0.000218713
5.49284	-7.23454e-07							5.49262	0.00021071											5.49262	-0.000217681
5.49694	-3.23407e-07							5.49671	0.000231029											5.49671	-0.000216677
5.50103	1.7634e-07							5.50081	0.0002519											5.50081	-0.000215703
5.50513	7.69573e-07							5.5049	0.000273289											5.5049	-0.000214771
5.50922	1.44424e-06							5.509	0.00029518											5.509	-0.000213904
5.51332	2.18242e-06							5.51309	0.000317573											5.51309	-0.00021314
5.51741	2.96153e-06							5.51719	0.000340482											5.51719	-0.000212523
5.52151	3.75628e-06							5.52128	0.000363931											5.52128	-0.000212103
5.5256	4.54191e-06							5.52538	0.000387943											5.52538	-0.000211928
5.5297	5.29692e-06							5.52947	0.000412537											5.52947	-0.000212041
5.53379	6.00594e-06							5.53356	0.000437721											5.53357	-0.000212473
5.53789	6.66149e-06							5.53766	0.000463493											5.53766	-0.00021324
5.54198	7.26434e-06							5.54175	0.000489838											5.54176	-0.000214338
5.54608	7.8225e-06							5.54585	0.000516732											5.54585	-0.000215746
5.55017	8.34909e-06							5.54994	0.000544149											5.54995	-0.000217422
5.55427	8.85823e-06							5.55404	0.000572063											5.55404	-0.00021931
5.55836	9.36272e-06							5.55813	0.00060045											5.55814	-0.000221341
5.56246	9.87129e-06							5.56223	0.000629294											5.56223	-0.000223439
5.56655	1.03869e-05							5.56632	0.000658588											5.56633	-0.000225533
5.57065	1.09063e-05							5.57042	0.000688336											5.57042	-0.000227557
5.57474	1.1421e-05							5.57451	0.000718558											5.57452	-0.000229458
5.57884	1.19193e-05							5.57861	0.000749291											5.57861	-0.000231198
5.58293	1.23876e-05							5.5827	0.000780593											5.58271	-0.000232754
5.58703	1.28124e-05							5.5868	0.00081255											5.5868	-0.000234113
5.59112	1.31816e-05							5.59089	0.000845272											5.5909	-0.000235272
5.59522	1.34864e-05							5.59499	0.000878895											5.59499	-0.000236229
5.59931	1.37208e-05							5.59908	0.000913577											5.59908	-0.000236983
5.6034	1.3882e-05							5.60318	0.000949487											5.60318	-0.000237531
5.6075	1.39697e-05							5.60727	0.0009868											5.60727	-0.000237864
5.61159	1.39861e-05							5.61137	0.00102568											5.61137	-0.000237975
5.61569	1.39338e-05							5.61546	0.00106628											5.61546	-0.000237855
5.61978	1.38148e-05							5.61956	0.00110872											5.61956	-0.000237502
5.62388	1.36293e-05							5.62365	0.00115307											5.62365	-0.000236917
5.62797	1.33746e-05							5.62775	0.00119938											5.62775	-0.000236111
5.63207	1.30453e-05							5.63184	0.00124763											5.63184	-0.000235102
5.63616	1.26341e-05							5.63594	0.00129779											5.63594	-0.000233917
5.64026	1.2133e-05							5.64003	0.00134977											5.64003	-0.000232585
5.64435	1.15369e-05							5.64413	0.00140344											5.64413	-0.000231143
5.64845	1.08453e-05							5.64822	0.00145869											5.64822	-0.000229629
5.65254	1.0065e-05							5.65232	0.00151535											5.65232	-0.000228086
5.65664	9.21183e-06							5.65641	0.00157328											5.65641	-0.00022656
5.66073	8.31067e-06							5.66051	0.00163235											5.66051	-0.000225099
5.66483	7.39448e-06							5.6646	0.00169246											5.6646	-0.000223758
5.66892	6.50104e-06							5.6687	0.00175354											5.6687	-0.000222592
5.67302	5.66983e-06							5.67279	0.00181555											5.67279	-0.000221658
5.67711	4.93754e-06							5.67689	0.00187855											5.67689	-0.000221007
5.68121	4.33429e-06							5.68098	0.00194259											5.68098	-0.000220682
5.6853	3.88037e-06							5.68508	0.00200779											5.68508	-0.000220707
5.6894	3.58436e-06							5.68917	0.00207431											5.68917	-0.000221087
5.69349	3.44293e-06							5.69327	0.0021423											5.69327	-0.000221807
5.69759	3.44214e-06							5.69736	0.00221191											5.69736	-0.000222827
5.70168	3.55983e-06							5.70146	0.00228328											5.70146	-0.000224091
5.70578	3.76898e-06							5.70555	0.00235649											5.70555	-0.000225533
5.70987	4.04159e-06							5.70965	0.00243161											5.70965	-0.000227081
5.71397	4.35221e-06							5.71374	0.00250862											5.71374	-0.000228672
5.71806	4.68087e-06							5.71783	0.00258748											5.71784	-0.000230254
5.72216	5.01479e-06							5.72193	0.00266813											5.72193	-0.00023179
5.72625	5.34899e-06							5.72602	0.00275046											5.72603	-0.000233261
5.73035	5.68621e-06							5.73012	0.00283438											5.73012	-0.000234663
5.73444	6.03524e-06							5.73421	0.00291981											5.73422	-0.000236
5.73854	6.4088e-06							5.73831	0.0030067											5.73831	-0.000237277
5.74263	6.82144e-06							5.7424	0.00309501											5.74241	-0.000238497
5.74673	7.28736e-06							5.7465	0.00318477											5.7465	-0.000239651
5.75082	7.81948e-06							5.75059	0.00327603											5.7506	-0.000240721
5.75492	8.4279e-06							5.75469	0.00336886											5.75469	-0.000241672
5.75901	9.11956e-06							5.75878	0.00346335											5.75879	-0.000242458
5.76311	9.89794e-06							5.76288	0.00355961											5.76288	-0.000243029
5.7672	1.07625e-05							5.76697	0.00365775											5.76698	-0.000243332
5.7713	1.17078e-05							5.77107	0.00375785											5.77107	-0.000243319
5.77539	1.27233e-05							5.77516	0.00386001											5.77517	-0.000242955
5.77949	1.37918e-05							5.77926	0.00396431											5.77926	-0.000242217
5.78358	1.489e-05							5.78335	0.0040708											5.78336	-0.000241103
5.78768	1.59887e-05							5.78745	0.00417956											5.78745	-0.000239629
5.79177	1.70536e-05							5.79154	0.0042906											5.79154	-0.000237836
5.79586	1.80474e-05							5.79564	0.00440397											5.79564	-0.000235784
5.79996	1.8933e-05							5.79973	0.00451968											5.79973	-0.000233554
5.80405	1.96761e-05							5.80383	0.00463772											5.80383	-0.000231243
5.80815	2.02486e-05							5.80792	0.00475811											5.80792	-0.00022896
5.81224	2.06311e-05							5.81202	0.00488083											5.81202	-0.000226817
5.81634	2.08144e-05							5.81611	0.00500587											5.81611	-0.000224921
5.82043	2.07998e-05							5.82021	0.00513324											5.82021	-0.000223365
5.82453	2.05978e-05							5.8243	0.00526295											5.8243	-0.000222223
5.82862	2.02261e-05							5.8284	0.00539501											5.8284	-0.00022154
5.83272	1.97076e-05							5.83249	0.00552943											5.83249	-0.00022133
5.83681	1.90675e-05							5.83659	0.00566624											5.83659	-0.000221579
5.84091	1.83307e-05							5.84068	0.00580545											5.84068	-0.000222244
5.845	1.752e-05							5.84478	0.00594706											5.84478	-0.000223262
5.8491	1.66553e-05							5.84887	0.00609105											5.84887	-0.000224555
5.85319	1.57532e-05							5.85297	0.0062374											5.85297	-0.000226034
5.85729	1.48282e-05							5.85706	0.00638607											5.85706	-0.000227606
5.86138	1.38926e-05							5.86116	0.00653701											5.86116	-0.000229182
5.86548	1.29589e-05							5.86525	0.00669017											5.86525	-0.000230678
5.86957	1.20404e-05							5.86935	0.00684553											5.86935	-0.000232016
5.87367	1.11512e-05							5.87344	0.00700306											5.87344	-0.000233132
5.87776	1.03068e-05							5.87754	0.00716276											5.87754	-0.000233975
5.88186	9.52286e-06							5.88163	0.00732462											5.88163	-0.000234515
5.88595	8.81458e-06							5.88573	0.00748869											5.88573	-0.000234741
5.89005	8.19642e-06							5.88982	0.00765499											5.88982	-0.000234663
5.89414	7.68083e-06							5.89392	0.00782357											5.89392	-0.000234316
5.89824	7.27784e-06							5.89801	0.00799448											5.89801	-0.00023375
5.90233	6.9949e-06							5.90211	0.00816776											5.90211	-0.000233032
5.90643	6.83688e-06							5.9062	0.00834344											5.9062	-0.000232237
5.91052	6.80537e-06							5.91029	0.0085215											5.9103	-0.00023144
5.91462	6.89919e-06							5.91439	0.00870194											5.91439	-0.000230711
5.91871	7.11326e-06							5.91848	0.00888469											5.91849	-0.000230111
5.92281	7.43753e-06							5.92258	0.0090697											5.92258	-0.000229688
5.9269	7.85676e-06							5.92667	0.00925687											5.92668	-0.000229475
5.931	8.34938e-06							5.93077	0.0094461											5.93077	-0.000229491
5.93509	8.88867e-06							5.93486	0.00963729											5.93487	-0.000229741
5.93919	9.44292e-06							5.93896	0.00983033											5.93896	-0.000230221
5.94328	9.97812e-06							5.94305	0.0100251											5.94306	-0.000230914
5.94738	1.04607e-05							5.94715	0.0102216											5.94715	-0.000231792
5.95147	1.08603e-05							5.95124	0.0104196											5.95125	-0.000232825
5.95557	1.1153e-05							5.95534	0.0106191											5.95534	-0.000233972
5.95966	1.13242e-05							5.95943	0.01082											5.95944	-0.000235193
5.96376	1.13696e-05							5.96353	0.0110222											5.96353	-0.000236446
5.96785	1.12962e-05							5.96762	0.0112258											5.96763	-0.000237694
5.97195	1.11201e-05							5.97172	0.0114306											5.97172	-0.000238905
5.97604	1.0865e-05							5.97581	0.0116366											5.97582	-0.000240057
5.98013	1.05585e-05							5.97991	0.0118438											5.97991	-0.000241137
5.98423	1.02295e-05							5.984	0.0120522											5.984	-0.000242148
5.98832	9.90442e-06							5.9881	0.0122618											5.9881	-0.000243099
5.99242	9.60528e-06							5.99219	0.0124726											5.99219	-0.000244015
5.99651	9.34781e-06							5.99629	0.0126847											5.99629	-0.000244921
6.00061	9.14095e-06							6.00038	0.012898											6.00038	-0.00024585
6.0047	8.98712e-06							6.00448	0.0131126											6.00448	-0.000246829
6.0088	8.88318e-06							6.00857	0.0133286											6.00857	-0.000247879
6.01289	8.82179e-06							6.01267	0.0135461											6.01267	-0.000249011
6.01699	8.79256e-06							6.01676	0.0137651											6.01676	-0.000250226
6.02108	8.78332e-06							6.02086	0.0139855											6.02086	-0.000251511
6.02518	8.78047e-06							6.02495	0.0142076											6.02495	-0.000252846
6.02927	8.76944e-06							6.02905	0.0144311											6.02905	-0.000254201
6.03337	8.73566e-06							6.03314	0.0146561											6.03314	-0.000255545
6.03746	8.66567e-06							6.03724	0.0148825											6.03724	-0.000256844
6.04156	8.54763e-06							6.04133	0.0151102											6.04133	-0.000258064
6.04565	8.37285e-06							6.04543	0.015339											6.04543	-0.000259173
6.04975	8.1371e-06							6.04952	0.0155688											6.04952	-0.000260138
6.05384	7.84183e-06							6.05362	0.0157995											6.05362	-0.000260929
6.05794	7.49478e-06							6.05771	0.016031											6.05771	-0.000261513
6.06203	7.10941e-06							6.06181	0.0162632											6.06181	-0.000261861
6.06613	6.70368e-06							6.0659	0.016496											6.0659	-0.000261946
6.07022	6.29865e-06							6.07	0.0167295											6.07	-0.000261743
6.07432	5.91633e-06							6.07409	0.0169637											6.07409	-0.00026124
6.07841	5.57746e-06							6.07819	0.0171985											6.07819	-0.000260437
6.08251	5.30001e-06							6.08228	0.017434											6.08228	-0.000259346
6.0866	5.09818e-06							6.08638	0.0176702											6.08638	-0.000257997
6.0907	4.98119e-06							6.09047	0.0179069											6.09047	-0.000256438
6.09479	4.9528e-06							6.09456	0.0181443											6.09457	-0.000254732
6.09889	5.01163e-06							6.09866	0.018382											6.09866	-0.000252957
6.10298	5.15128e-06							6.10275	0.0186202											6.10276	-0.000251203
6.10708	5.36159e-06							6.10685	0.0188584											6.10685	-0.000249568
6.11117	5.62959e-06							6.11094	0.0190968											6.11095	-0.00024815
6.11527	5.94031e-06							6.11504	0.0193349											6.11504	-0.000247043
6.11936	6.27793e-06							6.11913	0.0195727											6.11914	-0.000246326
6.12346	6.6264e-06							6.12323	0.0198101											6.12323	-0.000246064
6.12755	6.97027e-06							6.12732	0.0200469											6.12733	-0.000246295
6.13165	7.29556e-06							6.13142	0.020283											6.13142	-0.000247033
6.13574	7.59066e-06							6.13551	0.0205185											6.13552	-0.00024826
6.13984	7.84748e-06							6.13961	0.0207532											6.13961	-0.000249933
6.14393	8.06206e-06							6.1437	0.0209872											6.14371	-0.000251982
6.14803	8.23635e-06							6.1478	0.0212206											6.1478	-0.000254318
6.15212	8.37952e-06							6.15189	0.0214533											6.1519	-0.000256837
6.15622	8.50792e-06							6.15599	0.0216854											6.15599	-0.000259429
6.16031	8.6445e-06							6.16008	0.0219169											6.16009	-0.000261981
6.16441	8.81707e-06							6.16418	0.0221477											6.16418	-0.000264386
6.1685	9.0555e-06							6.16827	0.0223776											6.16828	-0.000266546
6.17259	9.38832e-06							6.17237	0.0226066											6.17237	-0.00026838
6.17669	9.83828e-06							6.17646	0.0228344											6.17646	-0.000269825
6.18078	1.04194e-05							6.18056	0.0230609											6.18056	-0.000270839
6.18488	1.11341e-05							6.18465	0.0232857											6.18465	-0.000271404
6.18897	1.19722e-05							6.18875	0.0235087											6.18875	-0.000271527
6.19307	1.29105e-05							6.19284	0.0237297											6.19284	-0.000271232
6.19716	1.39158e-05							6.19694	0.0239485											6.19694	-0.000270563
6.20126	1.49475e-05							6.20103	0.024165											6.20103	-0.000269575
6.20535	1.59619e-05							6.20513	0.0243791											6.20513	-0.000268327
6.20945	1.69158e-05							6.20922	0.0245909											6.20922	-0.000266877
6.21354	1.77707e-05							6.21332	0.0248003											6.21332	-0.000265281
6.21764	1.84955e-05							6.21741	0.0250074											6.21741	-0.000263585
6.22173	1.90687e-05							6.22151	0.0252122											6.22151	-0.000261833
6.22583	1.94789e-05							6.2256	0.0254147											6.2256	-0.000260061
6.22992	1.97253e-05							6.2297	0.025615											6.2297	-0.00025831
6.23402	1.98164e-05							6.23379	0.0258131											6.23379	-0.000256621
6.23811	1.97686e-05							6.23789	0.0260089											6.23789	-0.000255042
6.24221	1.96047e-05							6.24198	0.0262025											6.24198	-0.000253627
6.2463	1.93495e-05							6.24608	0.0263938											6.24608	-0.000252431
6.2504	1.90296e-05							6.25017	0.0265827											6.25017	-0.00025151
6.25449	1.86707e-05							6.25427	0.0267692											6.25427	-0.000250909
6.25859	1.82958e-05							6.25836	0.0269532											6.25836	-0.000250657
6.26268	1.79245e-05							6.26246	0.0271346											6.26246	-0.000250767
6.26678	1.75725e-05							6.26655	0.0273133											6.26655	-0.00025123
6.27087	1.7253e-05							6.27065	0.0274892											6.27065	-0.000252015
6.27497	1.69766e-05							6.27474	0.0276622											6.27474	-0.000253076
6.27906	1.67533e-05							6.27884	0.0278323											6.27884	-0.000254356
6.28316	1.65928e-05							6.28293	0.0279993											6.28293	-0.000255794
6.28725	1.6506e-05							6.28702	0.0281632											6.28703	-0.000257335
6.29135	1.65035e-05							6.29112	0.028324											6.29112	-0.000258928
6.29544	1.65957e-05							6.29521	0.0284816											6.29522	-0.000260535
6.29954	1.67903e-05							6.29931	0.0286361											6.29931	-0.000262128
6.30363	1.70918e-05							6.3034	0.0287876											6.30341	-0.00026369
6.30773	1.74994e-05							6.3075	0.028936											6.3075	-0.000265208
6.31182	1.80064e-05							6.31159	0.0290815											6.3116	-0.000266672
6.31592	1.86007e-05							6.31569	0.029224											6.31569	-0.000268075
6.32001	1.92658e-05							6.31978	0.0293635											6.31979	-0.000269407
6.32411	1.99832e-05							6.32388	0.0295											6.32388	-0.000270655
6.3282	2.07349e-05							6.32797	0.0296335											6.32798	-0.000271799
6.3323	2.15056e-05							6.33207	0.0297637											6.33207	-0.000272817
6.33639	2.22852e-05							6.33616	0.0298905											6.33617	-0.00027368
6.34049	2.30684e-05							6.34026	0.0300138											6.34026	-0.000274356
6.34458	2.3855e-05							6.34435	0.0301333											6.34436	-0.000274807
6.34868	2.46485e-05							6.34845	0.0302489											6.34845	-0.000274999
6.35277	2.54532e-05							6.35254	0.0303605											6.35255	-0.000274902
6.35687	2.62723e-05							6.35664	0.0304678											6.35664	-0.000274493
6.36096	2.71068e-05							6.36073	0.0305709											6.36074	-0.000273764
6.36505	2.79541e-05							6.36483	0.0306697											6.36483	-0.000272723
6.36915	2.88083e-05							6.36892	0.0307641											6.36892	-0.000271397
6.37324	2.96615e-05							6.37302	0.0308542											6.37302	-0.000269831
6.37734	3.05054e-05							6.37711	0.0309399											6.37711	-0.000268083
6.38143	3.13319e-05							6.38121	0.0310214											6.38121	-0.000266224
6.38553	3.21351e-05							6.3853	0.0310987											6.3853	-0.000264328
6.38962	3.29109e-05							6.3894	0.0311717											6.3894	-0.000262469
6.39372	3.36569e-05							6.39349	0.0312405											6.39349	-0.000260715
6.39781	3.43715e-05							6.39759	0.0313052											6.39759	-0.00025912
6.40191	3.50529e-05							6.40168	0.0313656											6.40168	-0.000257728
6.406	3.56988e-05							6.40578	0.0314217											6.40578	-0.000256564
6.4101	3.63064e-05							6.40987	0.0314734											6.40987	-0.000255639
6.41419	3.68725e-05							6.41397	0.0315208											6.41397	-0.000254949
6.41829	3.73951e-05							6.41806	0.0315638											6.41806	-0.000254475
6.42238	3.78738e-05							6.42216	0.0316024											6.42216	-0.000254186
6.42648	3.83111e-05							6.42625	0.0316366											6.42625	-0.000254039
6.43057	3.87131e-05							6.43035	0.0316664											6.43035	-0.000253986
6.43467	3.90899e-05							6.43444	0.0316919											6.43444	-0.00025397
6.43876	3.94543e-05							6.43854	0.031713											6.43854	-0.000253935
6.44286	3.98229e-05							6.44263	0.0317298											6.44263	-0.000253829
6.44695	4.02156e-05							6.44673	0.0317424											6.44673	-0.000253604
6.45105	4.06535e-05							6.45082	0.0317508											6.45082	-0.000253223
6.45514	4.11583e-05							6.45492	0.0317549											6.45492	-0.000252661
6.45924	4.17516e-05							6.45901	0.0317548											6.45901	-0.000251909
6.46333	4.24528e-05							6.46311	0.0317505											6.46311	-0.00025097
6.46743	4.32778e-05							6.4672	0.0317421											6.4672	-0.000249861
6.47152	4.42372e-05							6.47129	0.0317294											6.4713	-0.000248611
6.47562	4.53365e-05							6.47539	0.0317126											6.47539	-0.000247252
6.47971	4.65745e-05							6.47948	0.0316916											6.47949	-0.000245823
6.48381	4.79432e-05							6.48358	0.0316663											6.48358	-0.000244365
6.4879	4.94291e-05							6.48767	0.0316368											6.48768	-0.000242915
6.492	5.10143e-05							6.49177	0.031603											6.49177	-0.000241507
6.49609	5.26787e-05							6.49586	0.031565											6.49587	-0.00024017
6.50019	5.44015e-05							6.49996	0.0315227											6.49996	-0.000238924
6.50428	5.61635e-05							6.50405	0.0314762											6.50406	-0.000237782
6.50838	5.79471e-05							6.50815	0.0314254											6.50815	-0.00023675
6.51247	5.97371e-05							6.51224	0.0313705											6.51225	-0.000235828
6.51657	6.15191e-05							6.51634	0.0313115											6.51634	-0.000235011
6.52066	6.32791e-05							6.52043	0.0312485											6.52044	-0.000234288
6.52476	6.50017e-05							6.52453	0.0311814											6.52453	-0.000233645
6.52885	6.66692e-05							6.52862	0.0311105											6.52863	-0.000233064
6.53295	6.82619e-05							6.53272	0.0310358											6.53272	-0.000232528
6.53704	6.97579e-05							6.53681	0.0309572											6.53682	-0.000232016
6.54114	7.11355e-05							6.54091	0.030875											6.54091	-0.000231511
6.54523	7.23748e-05							6.545	0.030789											6.54501	-0.000230996
6.54933	7.34608e-05							6.5491	0.0306994											6.5491	-0.000230457
6.55342	7.43856e-05							6.55319	0.0306062											6.55319	-0.000229885
6.55751	7.51505e-05							6.55729	0.0305095											6.55729	-0.000229274
6.56161	7.57666e-05							6.56138	0.0304094											6.56138	-0.000228621
6.5657	7.62536e-05							6.56548	0.0303058											6.56548	-0.000227927
6.5698	7.66381e-05							6.56957	0.0301988											6.56957	-0.000227191
6.57389	7.69498e-05							6.57367	0.0300884											6.57367	-0.000226412
6.57799	7.72187e-05							6.57776	0.0299747											6.57776	-0.000225592
6.58208	7.74714e-05							6.58186	0.0298577											6.58186	-0.000224731
6.58618	7.77288e-05							6.58595	0.0297374											6.58595	-0.000223834
6.59027	7.80053e-05							6.59005	0.0296139											6.59005	-0.000222912
6.59437	7.83087e-05							6.59414	0.0294872											6.59414	-0.000221989
6.59846	7.86427e-05							6.59824	0.0293573											6.59824	-0.000221094
6.60256	7.90084e-05							6.60233	0.0292242											6.60233	-0.000220271
6.60665	7.94066e-05							6.60643	0.0290881											6.60643	-0.000219568
6.61075	7.98389e-05							6.61052	0.028949											6.61052	-0.000219039
6.61484	8.03085e-05							6.61462	0.0288069											6.61462	-0.000218736
6.61894	8.08191e-05							6.61871	0.0286619											6.61871	-0.000218704
6.62303	8.13738e-05							6.62281	0.0285141											6.62281	-0.000218975
6.62713	8.19725e-05							6.6269	0.0283634											6.6269	-0.000219567
6.63122	8.26105e-05							6.631	0.0282099											6.631	-0.000220477
6.63532	8.32782e-05							6.63509	0.0280537											6.63509	-0.000221686
6.63941	8.39601e-05							6.63919	0.0278948											6.63919	-0.000223157
6.64351	8.46367e-05							6.64328	0.0277334											6.64328	-0.000224845
6.6476	8.52862e-05							6.64738	0.0275696											6.64738	-0.000226697
6.6517	8.58865e-05							6.65147	0.0274035											6.65147	-0.000228664
6.65579	8.64187e-05							6.65557	0.0272353											6.65557	-0.0002307
6.65989	8.687e-05							6.65966	0.0270651											6.65966	-0.000232769
6.66398	8.72356e-05							6.66375	0.0268932											6.66376	-0.00023485
6.66808	8.75195e-05							6.66785	0.0267198											6.66785	-0.000236934
6.67217	8.77342e-05							6.67194	0.0265449											6.67195	-0.00023902
6.67627	8.78996e-05							6.67604	0.0263687											6.67604	-0.000241116
6.68036	8.80401e-05							6.68013	0.0261913											6.68014	-0.000243234
6.68446	8.81818e-05							6.68423	0.0260128											6.68423	-0.000245382
6.68855	8.83498e-05							6.68832	0.0258332											6.68833	-0.000247559
6.69265	8.85648e-05							6.69242	0.0256526											6.69242	-0.000249756
6.69674	8.88409e-05							6.69651	0.025471											6.69652	-0.000251949
6.70084	8.91852e-05							6.70061	0.0252883											6.70061	-0.000254105
6.70493	8.95969e-05							6.7047	0.0251047											6.70471	-0.000256183
6.70903	9.00689e-05							6.7088	0.0249202											6.7088	-0.000258137
6.71312	9.05901e-05							6.71289	0.0247348											6.7129	-0.000259926
6.71722	9.11463e-05							6.71699	0.0245486											6.71699	-0.00026151
6.72131	9.17226e-05							6.72108	0.0243616											6.72109	-0.000262864
6.72541	9.23052e-05							6.72518	0.024174											6.72518	-0.000263969
6.7295	9.28816e-05							6.72927	0.0239859											6.72928	-0.000264822
6.7336	9.34417e-05							6.73337	0.0237972											6.73337	-0.000265426
6.73769	9.39776e-05							6.73746	0.0236081											6.73747	-0.000265791
6.74179	9.44845e-05							6.74156	0.0234186											6.74156	-0.000265932
6.74588	9.49596e-05							6.74565	0.0232288											6.74565	-0.000265862
6.74997	9.54025e-05							6.74975	0.0230385											6.74975	-0.000265593
6.75407	9.58147e-05							6.75384	0.0228478											6.75384	-0.000265138
6.75816	9.61992e-05							6.75794	0.0226566											6.75794	-0.000264509
6.76226	9.65595e-05							6.76203	0.022465											6.76203	-0.000263719
6.76635	9.68991e-05							6.76613	0.0222728											6.76613	-0.000262789
6.77045	9.72211e-05							6.77022	0.02208											6.77022	-0.000261742
6.77454	9.75286e-05							6.77432	0.0218866											6.77432	-0.000260608
6.77864	9.78241e-05							6.77841	0.0216925											6.77841	-0.000259418
6.78273	9.81102e-05							6.78251	0.0214977											6.78251	-0.000258206
6.78683	9.83909e-05							6.7866	0.0213023											6.7866	-0.000257004
6.79092	9.86724e-05							6.7907	0.0211063											6.7907	-0.000255836
6.79502	9.89641e-05							6.79479	0.0209097											6.79479	-0.000254722
6.79911	9.92783e-05							6.79889	0.0207127											6.79889	-0.000253672
6.80321	9.963e-05							6.80298	0.0205154											6.80298	-0.000252689
6.8073	0.000100037							6.80708	0.0203181											6.80708	-0.000251771
6.8114	0.000100516							6.81117	0.0201209											6.81117	-0.000250914
6.81549	0.000101082							6.81527	0.019924											6.81527	-0.000250117
6.81959	0.000101743							6.81936	0.0197277											6.81936	-0.000249381
6.82368	0.000102502							6.82346	0.0195322											6.82346	-0.000248711
6.82778	0.000103353							6.82755	0.0193378											6.82755	-0.000248115
6.83187	0.000104282							6.83165	0.0191444											6.83165	-0.000247601
6.83597	0.00010527							6.83574	0.0189524											6.83574	-0.000247179
6.84006	0.000106292							6.83984	0.0187617											6.83984	-0.00024685
6.84416	0.000107322							6.84393	0.0185723											6.84393	-0.000246608
6.84825	0.000108335							6.84802	0.0183843											6.84803	-0.000246438
6.85235	0.00010931							6.85212	0.0181975											6.85212	-0.000246317
6.85644	0.000110234							6.85621	0.0180118											6.85622	-0.000246215
6.86054	0.000111099							6.86031	0.0178272											6.86031	-0.000246101
6.86463	0.000111906							6.8644	0.0176435											6.86441	-0.000245948
6.86873	0.000112662							6.8685	0.0174607											6.8685	-0.000245743
6.87282	0.00011338							6.87259	0.0172786											6.8726	-0.000245491
6.87692	0.000114077							6.87669	0.0170972											6.87669	-0.000245216
6.88101	0.00011477							6.88078	0.0169166											6.88079	-0.000244966
6.88511	0.000115477							6.88488	0.0167368											6.88488	-0.000244806
6.8892	0.000116212							6.88897	0.0165579											6.88898	-0.000244812
6.8933	0.000116988							6.89307	0.0163801											6.89307	-0.000245055
6.89739	0.000117813							6.89716	0.0162033											6.89717	-0.000245598
6.90149	0.000118692							6.90126	0.0160278											6.90126	-0.000246478
6.90558	0.000119629							6.90535	0.0158536											6.90536	-0.000247699
6.90968	0.000120625							6.90945	0.0156808											6.90945	-0.000249227
6.91377	0.00012168							6.91354	0.0155096											6.91355	-0.00025099
6.91787	0.000122794							6.91764	0.0153399											6.91764	-0.000252886
6.92196	0.000123965							6.92173	0.0151717											6.92174	-0.000254791
6.92606	0.000125191							6.92583	0.0150053											6.92583	-0.000256571
6.93015	0.000126469							6.92992	0.0148405											6.92993	-0.000258098
6.93424	0.000127792							6.93402	0.0146773											6.93402	-0.000259263
6.93834	0.000129154							6.93811	0.0145159											6.93811	-0.000259989
6.94243	0.000130544							6.94221	0.0143562											6.94221	-0.000260236
6.94653	0.00013195							6.9463	0.0141983											6.9463	-0.000260001
6.95062	0.000133355							6.9504	0.0140422											6.9504	-0.000259322
6.95472	0.000134743							6.95449	0.0138879											6.95449	-0.000258263
6.95881	0.000136092							6.95859	0.0137354											6.95859	-0.000256908
6.96291	0.000137382							6.96268	0.0135848											6.96268	-0.00025535
6.967	0.000138595							6.96678	0.013436											6.96678	-0.000253682
6.9711	0.000139716							6.97087	0.0132892											6.97087	-0.000251983
6.97519	0.000140735							6.97497	0.0131443											6.97497	-0.000250316
6.97929	0.000141649							6.97906	0.0130013											6.97906	-0.000248725
6.98338	0.000142465							6.98316	0.0128603											6.98316	-0.000247229
6.98748	0.000143196							6.98725	0.0127213											6.98725	-0.000245831
6.99157	0.000143863							6.99135	0.0125843											6.99135	-0.00024452
6.99567	0.000144492							6.99544	0.0124493											6.99544	-0.000243273
6.99976	0.000145112							6.99954	0.0123165											6.99954	-0.000242066
7.00386	0.000145751							7.00363	0.0121858											7.00363	-0.000240875
7.00795	0.000146436							7.00773	0.0120573											7.00773	-0.000239677
7.01205	0.000147189							7.01182	0.011931											7.01182	-0.000238457
7.01614	0.000148025							7.01592	0.011807											7.01592	-0.000237199
7.02024	0.000148951							7.02001	0.0116853											7.02001	-0.000235894
7.02433	0.000149964							7.02411	0.0115659											7.02411	-0.000234531
7.02843	0.000151052							7.0282	0.0114487											7.0282	-0.000233102
7.03252	0.000152194							7.0323	0.0113337											7.0323	-0.000231593
7.03662	0.000153359							7.03639	0.0112208											7.03639	-0.000229995
7.04071	0.000154516							7.04048	0.0111101											7.04049	-0.000228296
7.04481	0.000155631							7.04458	0.0110014											7.04458	-0.000226489
7.0489	0.000156676							7.04867	0.0108946											7.04868	-0.00022457
7.053	0.000157632							7.05277	0.0107898											7.05277	-0.000222543
7.05709	0.000158492							7.05686	0.010687											7.05687	-0.000220423
7.06119	0.000159259							7.06096	0.010586											7.06096	-0.000218229
7.06528	0.000159952							7.06505	0.0104869											7.06506	-0.000215991
7.06938	0.000160596							7.06915	0.0103897											7.06915	-0.000213744
7.07347	0.000161226							7.07324	0.0102945											7.07325	-0.000211526
7.07757	0.000161876							7.07734	0.0102013											7.07734	-0.000209374
7.08166	0.000162576							7.08143	0.0101102											7.08144	-0.00020732
7.08576	0.000163352							7.08553	0.0100211											7.08553	-0.000205389
7.08985	0.000164217							7.08962	0.00993399											7.08963	-0.000203595
7.09395	0.000165172							7.09372	0.00984898											7.09372	-0.000201942
7.09804	0.000166207							7.09781	0.00976602											7.09782	-0.000200425
7.10214	0.0001673							7.10191	0.0096851											7.10191	-0.000199028
7.10623	0.000168421							7.106	0.0096062											7.10601	-0.000197731
7.11033	0.000169533							7.1101	0.00952931											7.1101	-0.000196507
7.11442	0.000170602							7.11419	0.00945442											7.1142	-0.000195328
7.11852	0.000171593							7.11829	0.00938152											7.11829	-0.000194164
7.12261	0.000172482							7.12238	0.00931061											7.12239	-0.000192982
7.1267	0.00017325							7.12648	0.00924166											7.12648	-0.000191749
7.1308	0.000173892							7.13057	0.00917466											7.13057	-0.000190432
7.13489	0.000174408							7.13467	0.0091096											7.13467	-0.000188997
7.13899	0.000174809							7.13876	0.00904646											7.13876	-0.000187415
7.14308	0.000175111							7.14286	0.00898522											7.14286	-0.000185661
7.14718	0.000175334							7.14695	0.00892584											7.14695	-0.00018372
7.15127	0.000175496							7.15105	0.00886829											7.15105	-0.000181587
7.15537	0.000175615							7.15514	0.00881255											7.15514	-0.000179272
7.15946	0.000175706							7.15924	0.00875857											7.15924	-0.000176799
7.16356	0.00017578							7.16333	0.00870632											7.16333	-0.000174206
7.16765	0.000175842							7.16743	0.00865576											7.16743	-0.000171546
7.17175	0.000175896							7.17152	0.00860687											7.17152	-0.000168883
7.17584	0.00017594							7.17562	0.0085596											7.17562	-0.000166286
7.17994	0.000175973							7.17971	0.00851394											7.17971	-0.000163829
7.18403	0.000175993							7.18381	0.00846988											7.18381	-0.00016158
7.18813	0.000176001							7.1879	0.00842739											7.1879	-0.000159604
7.19222	0.000176001							7.192	0.00838648											7.192	-0.000157957
7.19632	0.000176003							7.19609	0.00834715											7.19609	-0.000156682
7.20041	0.000176022							7.20019	0.00830939											7.20019	-0.000155809
7.20451	0.000176078							7.20428	0.00827322											7.20428	-0.000155354
7.2086	0.000176195							7.20838	0.00823864											7.20838	-0.000155311
7.2127	0.000176399							7.21247	0.00820566											7.21247	-0.000155659
7.21679	0.000176712							7.21657	0.00817427											7.21657	-0.000156356
7.22089	0.000177157							7.22066	0.00814449											7.22066	-0.000157346
7.22498	0.000177747							7.22475	0.00811628											7.22476	-0.000158558
7.22908	0.000178494							7.22885	0.00808963											7.22885	-0.000159916
7.23317	0.000179396							7.23294	0.0080645											7.23295	-0.000161345
7.23727	0.000180445							7.23704	0.00804083											7.23704	-0.000162779
7.24136	0.000181624							7.24113	0.00801856											7.24114	-0.000164163
7.24546	0.00018291							7.24523	0.00799761											7.24523	-0.000165464
7.24955	0.000184271							7.24932	0.00797789											7.24933	-0.000166667
7.25365	0.000185676							7.25342	0.00795933											7.25342	-0.000167774
7.25774	0.000187093							7.25751	0.00794184											7.25752	-0.000168802
7.26184	0.000188497							7.26161	0.00792533											7.26161	-0.00016977
7.26593	0.000189866							7.2657	0.00790974											7.26571	-0.000170698
7.27003	0.00019119							7.2698	0.007895											7.2698	-0.000171598
7.27412	0.000192464							7.27389	0.00788108											7.2739	-0.000172471
7.27822	0.000193694							7.27799	0.00786793											7.27799	-0.000173303
7.28231	0.000194887							7.28208	0.00785553											7.28209	-0.000174071
7.28641	0.000196054							7.28618	0.00784387											7.28618	-0.000174747
7.2905	0.000197203							7.29027	0.00783296											7.29028	-0.000175303
7.2946	0.000198341							7.29437	0.00782279											7.29437	-0.000175719
7.29869	0.000199469							7.29846	0.00781338											7.29847	-0.00017599
7.30279	0.000200586							7.30256	0.00780475											7.30256	-0.000176131
7.30688	0.000201686							7.30665	0.0077969											7.30666	-0.000176171
7.31098	0.000202761							7.31075	0.00778984											7.31075	-0.000176158
7.31507	0.000203807							7.31484	0.0077836											7.31485	-0.000176144
7.31916	0.000204819							7.31894	0.00777816											7.31894	-0.000176182
7.32326	0.000205792							7.32303	0.00777355											7.32303	-0.000176314
7.32735	0.000206728							7.32713	0.00776976											7.32713	-0.000176566
7.33145	0.000207626							7.33122	0.00776679											7.33122	-0.000176947
7.33554	0.000208488							7.33532	0.00776466											7.33532	-0.000177445
7.33964	0.000209317							7.33941	0.00776337											7.33941	-0.000178031
7.34373	0.000210114							7.34351	0.00776293											7.34351	-0.000178667
7.34783	0.000210881							7.3476	0.00776335											7.3476	-0.000179311
7.35192	0.000211618							7.3517	0.00776462											7.3517	-0.000179925
7.35602	0.000212327							7.35579	0.00776673											7.35579	-0.000180477
7.36011	0.00021301							7.35989	0.00776961											7.35989	-0.000180948
7.36421	0.000213668							7.36398	0.00777321											7.36398	-0.000181328
7.3683	0.000214306							7.36808	0.00777741											7.36808	-0.000181617
7.3724	0.000214927							7.37217	0.00778209											7.37217	-0.000181818
7.37649	0.000215536							7.37627	0.0077871											7.37627	-0.00018194
7.38059	0.000216139							7.38036	0.00779228											7.38036	-0.000181992
7.38468	0.00021674							7.38446	0.00779748											7.38446	-0.000181984
7.38878	0.000217346							7.38855	0.00780259											7.38855	-0.000181925
7.39287	0.000217959							7.39265	0.00780752											7.39265	-0.000181825
7.39697	0.000218583							7.39674	0.00781221											7.39674	-0.000181699
7.40106	0.000219218							7.40084	0.00781668											7.40084	-0.000181559
7.40516	0.000219864							7.40493	0.00782095											7.40493	-0.000181421
7.40925	0.000220518							7.40903	0.00782513											7.40903	-0.000181298
7.41335	0.000221176							7.41312	0.00782932											7.41312	-0.000181203
7.41744	0.000221834							7.41721	0.00783362											7.41722	-0.000181142
7.42154	0.000222485							7.42131	0.00783815											7.42131	-0.00018112
7.42563	0.000223122							7.4254	0.007843											7.42541	-0.000181134
7.42973	0.000223738							7.4295	0.00784822											7.4295	-0.00018118
7.43382	0.000224325							7.43359	0.0078538											7.4336	-0.000181249
7.43792	0.000224875							7.43769	0.00785972											7.43769	-0.000181327
7.44201	0.000225381							7.44178	0.00786587											7.44179	-0.0001814
7.44611	0.000225836							7.44588	0.00787215											7.44588	-0.000181445
7.4502	0.000226234							7.44997	0.00787841											7.44998	-0.000181436
7.4543	0.000226568							7.45407	0.0078845											7.45407	-0.000181339
7.45839	0.000226835							7.45816	0.00789028											7.45817	-0.000181117
7.46249	0.000227031							7.46226	0.00789562											7.46226	-0.000180733
7.46658	0.000227158							7.46635	0.00790045											7.46636	-0.000180153
7.47068	0.000227223							7.47045	0.0079047											7.47045	-0.00017935
7.47477	0.00022724							7.47454	0.00790836											7.47455	-0.000178309
7.47887	0.000227229							7.47864	0.00791146											7.47864	-0.00017703
7.48296	0.000227218							7.48273	0.00791403											7.48274	-0.000175528
7.48706	0.000227242							7.48683	0.00791615											7.48683	-0.000173837
7.49115	0.000227337							7.49092	0.0079179											7.49093	-0.000172002
7.49525	0.000227542							7.49502	0.00791935											7.49502	-0.000170079
7.49934	0.00022789							7.49911	0.00792058											7.49912	-0.000168133
7.50344	0.00022841							7.50321	0.00792164											7.50321	-0.000166227
7.50753	0.00022912							7.5073	0.00792256											7.5073	-0.000164425
7.51162	0.00023003							7.5114	0.00792338											7.5114	-0.000162781
7.51572	0.000231139							7.51549	0.00792409											7.51549	-0.000161343
7.51981	0.000232437							7.51959	0.0079247											7.51959	-0.000160142
7.52391	0.000233907							7.52368	0.0079252											7.52368	-0.000159199
7.528	0.000235526							7.52778	0.0079256											7.52778	-0.000158512
7.5321	0.000237267							7.53187	0.00792587											7.53187	-0.000158068
7.53619	0.000239102							7.53597	0.00792601											7.53597	-0.000157833
7.54029	0.000240999							7.54006	0.007926											7.54006	-0.000157763
7.54438	0.000242929							7.54416	0.00792584											7.54416	-0.000157806
7.54848	0.000244865							7.54825	0.0079255											7.54825	-0.000157908
7.55257	0.000246787							7.55235	0.00792495											7.55235	-0.000158017
7.55667	0.000248678							7.55644	0.00792416											7.55644	-0.000158093
7.56076	0.00025053							7.56054	0.00792307											7.56054	-0.000158111
7.56486	0.000252344							7.56463	0.00792163											7.56463	-0.000158058
7.56895	0.00025413							7.56873	0.00791978											7.56873	-0.000157936
7.57305	0.000255906							7.57282	0.00791745											7.57282	-0.000157759
7.57714	0.000257694							7.57692	0.00791458											7.57692	-0.000157544
7.58124	0.000259523							7.58101	0.0079111											7.58101	-0.000157312
7.58533	0.000261418							7.58511	0.00790695											7.58511	-0.000157079
7.58943	0.000263405							7.5892	0.00790209											7.5892	-0.000156858
7.59352	0.000265502							7.5933	0.00789646											7.5933	-0.000156653
7.59762	0.000267718							7.59739	0.00789005											7.59739	-0.000156462
7.60171	0.000270056							7.60148	0.00788283											7.60149	-0.000156279
7.60581	0.000272511							7.60558	0.00787482											7.60558	-0.000156094
7.6099	0.000275068							7.60967	0.007866											7.60968	-0.000155897
7.614	0.000277711							7.61377	0.0078564											7.61377	-0.000155676
7.61809	0.000280419							7.61786	0.00784604											7.61787	-0.000155423
7.62219	0.000283171							7.62196	0.00783493											7.62196	-0.000155133
7.62628	0.000285947							7.62605	0.00782308											7.62606	-0.000154804
7.63038	0.000288729							7.63015	0.00781053											7.63015	-0.000154438
7.63447	0.000291505							7.63424	0.00779726											7.63425	-0.000154044
7.63857	0.000294266							7.63834	0.00778328											7.63834	-0.000153634
7.64266	0.000297012							7.64243	0.00776859											7.64244	-0.00015322
7.64676	0.000299747							7.64653	0.00775321											7.64653	-0.000152815
7.65085	0.000302486							7.65062	0.00773714											7.65063	-0.000152432
7.65495	0.000305246							7.65472	0.00772041											7.65472	-0.000152079
7.65904	0.000308052							7.65881	0.00770308											7.65882	-0.000151763
7.66314	0.000310932							7.66291	0.0076852											7.66291	-0.000151486
7.66723	0.000313912							7.667	0.00766683											7.66701	-0.000151249
7.67133	0.00031702							7.6711	0.00764804											7.6711	-0.00015105
7.67542	0.000320276							7.67519	0.00762888											7.6752	-0.000150891
7.67952	0.000323695							7.67929	0.0076094											7.67929	-0.000150771
7.68361	0.000327283							7.68338	0.0075896											7.68339	-0.000150692
7.68771	0.000331034							7.68748	0.00756949											7.68748	-0.000150653
7.6918	0.000334936							7.69157	0.00754903											7.69158	-0.000150653
7.6959	0.000338963							7.69567	0.0075282											7.69567	-0.000150686
7.69999	0.000343083							7.69976	0.00750694											7.69976	-0.000150741
7.70408	0.000347254							7.70386	0.00748524											7.70386	-0.000150805
7.70818	0.000351434							7.70795	0.00746307											7.70795	-0.000150861
7.71227	0.000355577							7.71205	0.00744046											7.71205	-0.000150893
7.71637	0.00035964							7.71614	0.00741742											7.71614	-0.000150886
7.72046	0.00036359							7.72024	0.007394											7.72024	-0.00015083
7.72456	0.000367402							7.72433	0.00737024											7.72433	-0.000150716
7.72865	0.000371066							7.72843	0.00734619											7.72843	-0.000150539
7.73275	0.000374585							7.73252	0.00732188											7.73252	-0.000150293
7.73684	0.000377977							7.73662	0.00729733											7.73662	-0.000149967
7.74094	0.000381269							7.74071	0.00727254											7.74071	-0.000149546
7.74503	0.000384499							7.74481	0.00724748											7.74481	-0.000149009
7.74913	0.000387708							7.7489	0.00722214											7.7489	-0.000148335
7.75322	0.000390936							7.753	0.00719648											7.753	-0.0001475
7.75732	0.000394225							7.75709	0.00717048											7.75709	-0.000146487
7.76141	0.000397611							7.76119	0.00714412											7.76119	-0.000145285
7.76551	0.00040113							7.76528	0.00711741											7.76528	-0.000143894
7.7696	0.000404817							7.76938	0.00709037											7.76938	-0.000142325
7.7737	0.000408708							7.77347	0.00706305											7.77347	-0.000140601
7.77779	0.00041284							7.77757	0.0070355											7.77757	-0.000138753
7.78189	0.000417251							7.78166	0.00700781											7.78166	-0.000136821
7.78598	0.00042198							7.78576	0.00698007											7.78576	-0.000134847
7.79008	0.000427059							7.78985	0.00695237											7.78985	-0.000132875
7.79417	0.000432517							7.79394	0.00692484											7.79395	-0.000130946
7.79827	0.000438371							7.79804	0.00689758											7.79804	-0.000129095
7.80236	0.000444627							7.80213	0.00687071											7.80214	-0.000127345
7.80646	0.000451279							7.80623	0.00684436											7.80623	-0.000125708
7.81055	0.000458307							7.81032	0.00681865											7.81033	-0.000124184
7.81465	0.000465683							7.81442	0.00679369											7.81442	-0.000122757
7.81874	0.000473374							7.81851	0.00676963											7.81852	-0.0001214
7.82284	0.000481341							7.82261	0.00674659											7.82261	-0.000120077
7.82693	0.000489552							7.8267	0.00672475											7.82671	-0.000118746
7.83103	0.00049798							7.8308	0.00670428											7.8308	-0.000117368
7.83512	0.000506606							7.83489	0.00668539											7.8349	-0.000115905
7.83922	0.000515424							7.83899	0.00666831											7.83899	-0.000114329
7.84331	0.000524441							7.84308	0.0066533											7.84309	-0.000112625
7.84741	0.000533673							7.84718	0.00664065											7.84718	-0.000110788
7.8515	0.000543147							7.85127	0.00663065											7.85128	-0.000108829
7.8556	0.000552897							7.85537	0.00662361											7.85537	-0.000106769
7.85969	0.000562961							7.85946	0.00661982											7.85947	-0.000104636
7.86379	0.000573383							7.86356	0.00661957											7.86356	-0.000102462
7.86788	0.000584205							7.86765	0.00662315											7.86766	-0.000100278
7.87198	0.000595471							7.87175	0.00663085											7.87175	-9.81048e-05
7.87607	0.000607223							7.87584	0.00664295											7.87585	-9.59529e-05
7.88017	0.000619504							7.87994	0.00665973											7.87994	-9.38145e-05
7.88426	0.000632356							7.88403	0.00668146											7.88404	-9.16643e-05
7.88835	0.000645821							7.88813	0.00670846											7.88813	-8.94574e-05
7.89245	0.000659938							7.89222	0.00674099											7.89222	-8.71346e-05
7.89654	0.000674746							7.89632	0.00677936											7.89632	-8.46282e-05
7.90064	0.00069028							7.90041	0.00682386											7.90041	-8.18702e-05
7.90473	0.000706567							7.90451	0.00687477											7.90451	-7.88007e-05
7.90883	0.000723626							7.9086	0.00693234											7.9086	-7.53754e-05
7.91292	0.000741467							7.9127	0.00699684											7.9127	-7.15711e-05
7.91702	0.000760085							7.91679	0.0070685											7.91679	-6.73876e-05
7.92111	0.000779465							7.92089	0.00714749											7.92089	-6.28473e-05
7.92521	0.000799579							7.92498	0.00723401											7.92498	-5.79925e-05
7.9293	0.000820391							7.92908	0.00732816											7.92908	-5.28798e-05
7.9334	0.000841854							7.93317	0.00743006											7.93317	-4.75729e-05
7.93749	0.000863916							7.93727	0.00753976											7.93727	-4.21369e-05
7.94159	0.000886519							7.94136	0.00765729											7.94136	-3.66301e-05
7.94568	0.000909603							7.94546	0.00778265											7.94546	-3.10975e-05
7.94978	0.0009331							7.94955	0.00791581											7.94955	-2.55665e-05
7.95387	0.000956939							7.95365	0.00805675											7.95365	-2.00436e-05
7.95797	0.000981041							7.95774	0.0082054											7.95774	-1.45121e-05
7.96206	0.00100532							7.96184	0.00836168											7.96184	-8.935e-06
7.96616	0.00102968							7.96593	0.00852552											7.96593	-3.26048e-06
7.97025	0.00105403							7.97003	0.0086968											7.97003	2.56935e-06
7.97435	0.00107828							7.97412	0.0088754											7.97412	8.61305e-06
7.97844	0.00110234							7.97821	0.00906119											7.97822	1.49171e-05
7.98254	0.00112613							7.98231	0.00925402											7.98231	2.15111e-05
7.98663	0.00114961							7.9864	0.00945375											7.98641	2.84041e-05
7.99073	0.00117273							7.9905	0.00966022											7.9905	3.55863e-05
7.99482	0.00119549							7.99459	0.00987329											7.9946	4.3033e-05
7.99892	0.00121787							7.99869	0.0100928											7.99869	5.071e-05
8.00301	0.00123991							8.00278	0.0103188											8.00279	5.85864e-05
8.00711	0.00126162							8.00688	0.010551											8.00688	6.6639e-05
8.0112	0.00128301							8.01097	0.0107895											8.01098	7.48592e-05
8.0153	0.00130409							8.01507	0.0110343											8.01507	8.32563e-05
8.01939	0.00132486							8.01916	0.0112853											8.01917	9.18582e-05
8.02349	0.00134529							8.02326	0.0115426											8.02326	0.000100709
8.02758	0.00136536							8.02735	0.0118062											8.02736	0.000109866
8.03168	0.00138501							8.03145	0.0120763											8.03145	0.000119392
8.03577	0.00140422							8.03554	0.0123528											8.03555	0.000129352
8.03987	0.00142294							8.03964	0.0126358											8.03964	0.000139802
8.04396	0.00144113							8.04373	0.0129255											8.04374	0.000150793
8.04806	0.00145876							8.04783	0.0132219											8.04783	0.000162363
8.05215	0.00147584							8.05192	0.0135251											8.05193	0.000174539
8.05625	0.00149234							8.05602	0.0138351											8.05602	0.000187338
8.06034	0.00150826							8.06011	0.014152											8.06012	0.00020077
8.06444	0.00152361							8.06421	0.0144759											8.06421	0.000214837
8.06853	0.00153839							8.0683	0.0148067											8.06831	0.000229538
8.07263	0.0015526							8.0724	0.0151446											8.0724	0.000244864
8.07672	0.00156624							8.07649	0.0154896											8.0765	0.000260801
8.08081	0.00157931							8.08059	0.0158417											8.08059	0.000277327
8.08491	0.00159179							8.08468	0.0162009											8.08468	0.000294409
8.089	0.00160369							8.08878	0.0165673											8.08878	0.000312008
8.0931	0.00161499							8.09287	0.0169407											8.09287	0.000330076
8.09719	0.00162568							8.09697	0.0173211											8.09697	0.000348563
8.10129	0.00163575							8.10106	0.0177083											8.10106	0.000367422
8.10538	0.0016452							8.10516	0.0181023											8.10516	0.000386612
8.10948	0.00165401							8.10925	0.0185028											8.10925	0.000406105
8.11357	0.0016622							8.11335	0.0189096											8.11335	0.000425885
8.11767	0.00166977							8.11744	0.0193223											8.11744	0.000445953
8.12176	0.00167674							8.12154	0.0197407											8.12154	0.000466323
8.12586	0.00168314							8.12563	0.0201643											8.12563	0.000487023
8.12995	0.001689							8.12973	0.0205927											8.12973	0.000508087
8.13405	0.00169436							8.13382	0.0210254											8.13382	0.000529555
8.13814	0.00169927							8.13792	0.0214619											8.13792	0.00055146
8.14224	0.00170375							8.14201	0.0219018											8.14201	0.000573835
8.14633	0.00170784							8.14611	0.0223445											8.14611	0.000596705
8.15043	0.00171157							8.1502	0.0227894											8.1502	0.000620089
8.15452	0.00171493							8.1543	0.023236											8.1543	0.000644001
8.15862	0.00171794							8.15839	0.0236837											8.15839	0.000668455
8.16271	0.00172058							8.16249	0.0241321											8.16249	0.000693472
[truncated: 4,111 more rows]

## Sheet: Fig. 6a
Figure 6. DNA wraps around HLp.
6a MNase digestion of HLp and HMfB in vitro
Biological replicates ≥ 3
Note: The bands are the selected bands (from top to bottom) marked in the corresponding gels. The cropped gel used to make the figure is marked by a dotted box.
MNase digestion of HLp with 600-bp-GC40 DNA									MNase digestion of HMfB with 600-bp-GC40 DNA
	Band size_replicate 1 (bp)	Band size_replicate 2 (bp)	Band size_replicate 3 (bp)	Band size_replicate 4 (bp)	Average length (bp)	SD				Band size_replicate 1 (bp)	Band size_replicate 2 (bp)	Band size_replicate 3 (bp)	Average length (bp)	SD
Band 1	72.6062	69.2431	72.8207	73.0322	71.9256	1.79672			Band 1	86.6025	89.2857	89.4155	88.4346	1.89726
Band 2	59.2828	56.8852	60.119	59.0389	58.8315	1.37749			Band 2	55.6106	57.2357	57.3548	56.7337	1.1491
Band 3	48.764	46.9229	49.1306	48.9619	48.4448	1.02564			Band 3	26.7932	27.6958	27.9243	27.4711	0.638202
Band 4	43.2978	41.3251	43.7083	43.8552	43.0466	1.17165
Band 5	35.2197	33.9719	35.2053	35	34.8492	0.593413

## Sheet: Fig. 6b
Figure 6. DNA wraps around HLp.
6b TPM experiment of HLp
Biological replicates = 3
TPM experiment of HLp
Data of the plot				Raw data of HLp at 0 nM												Raw data of HLp at 50 nM												Raw data of HLp at 100 nM												Raw data of HLp at 250 nM
HLp Concentration (nM)	Mean	SD		Replicate 1				Replicate 2				Replicate 3				Replicate 1				Replicate 2				Replicate 3				Replicate 1				Replicate 2				Replicate 3				Replicate 1				Replicate 2				Replicate 3
0	162.391	2.64322		Root Mean Square (nm)	Anisotropy	SD		Root Mean Square (nm)	Anisotropy	SD		Root Mean Square (nm)	Anisotropy	SD		Root Mean Square (nm)	Anisotropy	SD		Root Mean Square (nm)	Anisotropy	SD		Root Mean Square (nm)	Anisotropy	SD		Root Mean Square (nm)	Anisotropy	SD		Root Mean Square (nm)	Anisotropy	SD		Root Mean Square (nm)	Anisotropy	SD		Root Mean Square (nm)	Anisotropy	SD		Root Mean Square (nm)	Anisotropy	SD		Root Mean Square (nm)	Anisotropy
50	161.261	2.6959		159.634	1.0769	0.0570878		155.521	1.29789	0.0622607		170.607	1.11946	0.0648564		170.216	1.02387	0.0492591		159.239	1.0172	0.056448		152.759	1.16097	0.0650807		93.562	1.15624	0.0614264		155.604	1.12844	0.0543016		159.519	1.29697	0.06834		140.509	1.09953	0.0615261		110.658	1.28453	0.0734096		141.394	1.06773
100	155.623	2.92649		166.247	1.17242	0.0538246		162.812	1.16813	0.0407051		168.856	1.08623	0.0516109		164.468	1.01234	0.0449371		161.012	1.09115	0.0560394		157.548	1.07778	0.0622859		155.123	1.11314	0.0452472		166.636	1.19272	0.0611539		156.183	1.16188	0.0575993		150.22	1.03305	0.0597485		138.134	1.01406	0.0484052		129.375	1.078
250	145.331	2.80255		161.219	1.08154	0.0501678		158.091	1.07471	0.0474219		165.559	1.07409	0.0763368		165.118	1.06137	0.0518729		162.901	1.16683	0.0662324		153.32	1.06137	0.0674842		155.458	1.07672	0.0502812		145.24	1.25765	0.0558189		137.963	1.24644	0.0631989		152.24	1.08286	0.0443856		144.568	1.16426	0.0546298		134.009	1.09366
375	135.991	2.88213		153.695	1.13492	0.0483907		165.571	1.13895	0.0535412		160.748	1.02109	0.062731		162.565	1.05277	0.0487502		149.65	1.14381	0.0535809		148.201	1.1088	0.0636539		156.08	1.03788	0.0609605		157.945	1.11179	0.0626842		152.123	1.18871	0.0580447		148.065	1.09794	0.051305		141.952	1.07927	0.0712103		144.412	1.0686
500	126.976	2.36086		168.437	1.18487	0.0637844		162.29	1.11431	0.0501398		168.45	1.01931	0.0501859		160.852	1.09831	0.0597289		153.434	1.07725	0.0564847		142.397	1.12082	0.0771177		152.8	1.22127	0.048924		155.179	1.05562	0.0738953		149.074	1.26806	0.0652322		153.666	1.12325	0.0361487		152.745	1.05234	0.0466007		145.38	1.22761
750	117.465	2.65753		168.095	1.09016	0.0535062		173.782	1.09388	0.064378		171.381	1.02202	0.0464988		169.455	1.07938	0.0713756		159.646	1.08656	0.0602591		149.135	1.04184	0.0476916		163.772	1.12084	0.0735448		153.343	1.26507	0.053587		162.015	1.24194	0.0767926		144.929	1.10873	0.0596039		143.167	1.20206	0.0634364		145.775	1.20063
1000	108.033	2.57672		157.559	1.04044	0.0451702		160.902	1.07008	0.0431318		161.407	1.09382	0.0612983		156.266	1.16921	0.0628919		154.243	1.15611	0.0620122		157.379	1.06963	0.0538482		161.902	1.20817	0.0585159		154.105	1.04852	0.053762		154.458	1.27993	0.0616667		148.258	1.1749	0.0660849		140.782	1.12939	0.0441794		141.397	1.17384
1500	99.0574	3.02969		163.013	1.26661	0.0504157		166.383	1.21082	0.0517208		163.592	1.04752	0.0475851		161.329	1.13516	0.0563468		153.017	1.23808	0.0581578		150.646	1.17594	0.0767005		150.797	1.18717	0.048167		143.84	1.16753	0.0599778		150.91	1.17457	0.0696822		180.383	1.09258	0.0565238		150.927	1.20644	0.0605458		146.596	1.0446
2000	94.0342	2.77439		154.275	1.1661	0.050938		165.039	1.21496	0.0637456		166.998	1.0789	0.0568747		168.617	1.09494	0.0478604		166.244	1.09708	0.0611888		146.38	1.23197	0.0723914		147.539	1.0884	0.0524029		153.315	1.08272	0.0487781		147.368	1.15542	0.0685872		147.45	1.142	0.0592726		138.683	1.19015	0.0572658		150.611	1.06646
2500	93.8165	2.54622		159.85	1.19521	0.0518211		164.269	1.14457	0.0660891		163.807	1.11904	0.0592726		159.685	1.24778	0.0511607		162.861	1.09458	0.0732265		147.754	1.2041	0.0748433		152.637	1.14892	0.0542378		152.887	1.09645	0.0637188		152.594	1.04688	0.0658338		150.656	1.14479	0.065755		141.128	1.02092	0.0541645		139.227	1.08771
3000	87.9391	3.05772		143.045	1.14045	0.0432788		151.085	1.19628	0.0540571		159.213	1.19946	0.0724552		157.298	1.15525	0.0555581		156.187	1.0738	0.0514302		161.399	1.28351	0.0728194		157.67	1.01016	0.051979		155.38	1.06789	0.0573725		146.996	1.19876	0.053261		137.999	1.12676	0.0597216		145.453	1.05839	0.044207		151.152	1.17299
4000	85.339	2.55916		161.383	1.06244	0.0464127		170.335	1.28128	0.0628596		161.417	1.10491	0.0502443		161.069	1.03991	0.0576095		163.732	1.01738	0.059222		150.088	1.18372	0.0628046		149.65	1.09581	0.0647346		156.343	1.14463	0.0485215		151.07	1.22676	0.0601638		152.625	1.10814	0.0544473		149.125	1.10018	0.0561182		138.913	1.18557
6000	80.1676	2.87837		168.752	1.15336	0.0561525		165.115	1.28673	0.0762909		169.501	1.23953	0.0497869		168.159	1.09589	0.0572552		161.774	1.08642	0.0565104		154.019	1.20603	0.0712048		151.136	1.04488	0.0465254		148.882	1.08671	0.0680382		153.142	1.07613	0.0615898		143.119	1.05995	0.0499798		28.8543	1.088	0.0598289		141.916	1.14895
				181.932	1.18775	0.0378501		161.287	1.07398	0.0508727		166.841	1.20182	0.0571442		157.769	1.12838	0.0526025		164.608	1.03784	0.0623447		152.373	1.00636	0.0762732		148.116	1.13188	0.0764102		148.694	1.10243	0.0527521		160.694	1.14306	0.0454013		145.189	1.21097	0.0443012		48.6541	1.13833	0.0546913		137.615	1.02367
				161.863	1.01907	0.045312		164.293	1.15993	0.049812		167.271	1.05079	0.0576983		121.839	1.10684	0.049779		161.349	1.09316	0.0463012		150.925	1.05681	0.0584095		161.192	1.06393	0.0591925		167.44	1.0621	0.0563299		155.842	1.16145	0.0575495		144.865	1.09607	0.0540579		142.014	1.05932	0.0546208		143.54	1.01601
				160.394	1.17453	0.0460624		159.419	1.21512	0.0453075		164.422	1.10941	0.0531181		166.874	1.05435	0.0493276		157.875	1.10625	0.0706499		156.171	1.0972	0.060233		154.173	1.06433	0.0647602		146.407	1.11513	0.0488295		147.102	1.12533	0.0624738		149.591	1.10218	0.059231		136.514	1.20946	0.0763334		148.198	1.08444
				173.065	1.1241	0.0474209		161.926	1.22304	0.0452141		168.153	1.16082	0.0626033		164.336	1.08022	0.0401349		161.078	1.10197	0.0567249		155.953	1.27435	0.0696765		163.381	1.10873	0.0536795		121.263	1.0613	0.0554353		141.759	1.25528	0.0609077		149.38	1.07847	0.0596869		139.963	1.17772	0.0528714		132.147	1.09595
				163.928	1.20632	0.0508142		152.767	1.11778	0.0572416		165.721	1.02196	0.058953		158.596	1.06323	0.0537273		154.77	1.05936	0.0504911		134.421	1.14651	0.0700095		154.853	1.0827	0.0540567		155.288	1.17118	0.0583187		151.371	1.10411	0.0652731		135.659	1.12959	0.0548264		149.909	1.09309	0.062893		145.387	1.06897
				154.031	1.24922	0.0628469		166.225	1.06567	0.0626308		162.481	1.09798	0.0659694		159.491	1.20728	0.0458294		158.651	1.21885	0.0526336		151.382	1.07404	0.0769645		151.584	1.13922	0.057174		155.57	1.25099	0.0654468		147.287	1.14813	0.0497264		138.586	1.04198	0.0566612		150.259	1.09736	0.053351		143.867	1.23882
				155.195	1.06932	0.044289		152.06	1.19457	0.0524278		161.718	1.09669	0.0489276		163.055	1.16585	0.0527355		156.904	1.18323	0.0638544		147.918	1.24338	0.0602877		153.845	1.03333	0.0511627		154.523	1.11126	0.0558987		140.173	1.25991	0.0596136		146.915	1.29173	0.0607427		144.339	1.06213	0.0648305		143.883	1.06266
				148.569	1.12659	0.0573714		159.583	1.0798	0.0470606		159.227	1.07547	0.0514902		146.643	1.04203	0.0393467		163.544	1.15282	0.0605447		155.632	1.06792	0.0656035		154.792	1.26939	0.0551135		156.34	1.25747	0.0595985		153.171	1.10466	0.0640839		146.254	1.04307	0.0442804		146.11	1.03063	0.0468096		140.936	1.08658
				157.013	1.04113	0.0615935		164.799	1.20599	0.0596763		159.458	1.10965	0.0504538		159.218	1.0244	0.0609514		160.949	1.06341	0.0567043		168.25	1.22564	0.0530371		151.417	1.04666	0.0578014		155.427	1.07354	0.0439205		152.318	1.11668	0.0545039		148.035	1.0655	0.0553633		121.826	1.19249	0.0576193		158.449	1.26194
				154.985	1.26978	0.0565841		160.745	1.20655	0.0439398		164.35	1.18001	0.0567923		147.748	1.28289	0.0590543		161.31	1.05411	0.0584478		157.303	1.2022	0.0762236		158.053	1.17053	0.0496154		258.978	1.18075	0.076488		147.107	1.22667	0.0703883		150.021	1.04282	0.0704019		138.363	1.07612	0.0552813		137.748	1.02864
				164.571	1.06783	0.0511955		172.853	1.1924	0.0537857		192.701	1.07878	0.07196		163.223	1.02228	0.0660308		172.276	1.2468	0.0698373		162.701	1.09352	0.0529771		159.546	1.16265	0.0771255		157.485	1.06505	0.0478027		152.535	1.14639	0.0748342		146.353	1.05953	0.0489343		138.834	1.02403	0.0618489		142.308	1.03469
				139.878	1.26154	0.0443683		161.944	1.11585	0.0630775		165.228	1.054	0.0576763		160.317	1.18572	0.0557011		162.036	1.18603	0.0520889		158.264	1.26906	0.0660513		157.023	1.20345	0.0609994		137.915	1.0608	0.052401		155.853	1.06122	0.0724451		148.956	1.09006	0.0528746		140.359	1.12013	0.0727482		146.93	1.14751
				151.871	1.25575	0.0546183		165.055	1.19694	0.0608196		161.424	1.17366	0.059965		159.554	1.13115	0.062837		164.393	1.08589	0.0689898		162.542	1.04791	0.0492824		155.84	1.07807	0.0490617		144.909	1.12085	0.0535201		137.527	1.22149	0.068676		143.446	1.07373	0.0440668		145.151	1.2824	0.0677645		141.268	1.18638
				156.292	1.056	0.0626191		168.054	1.09435	0.0440386		170.874	1.05158	0.0609517		128.177	1.29082	0.071229		156.497	1.2004	0.0493433		150.192	1.07341	0.0540189		157.315	1.18593	0.0507289		160.618	1.07061	0.0524902		150.14	1.23809	0.0702498		145.967	1.28432	0.0556911		149.09	1.04598	0.0492223		140.116	1.01689
				165.316	1.13241	0.0585692		155.095	1.2632	0.065522		166.791	1.15868	0.0415489		162.988	1.09296	0.0519451		157.952	1.13012	0.0524723		162.875	1.0613	0.0544569		161.509	1.03577	0.0561629		150.039	1.11491	0.0574272		157.024	1.19625	0.0673521		147.182	1.22263	0.0455354		141.861	1.23144	0.0487906		145.205	1.14298
				165.727	1.07798	0.0546846		162.98	1.14563	0.0540005		174.481	1.07427	0.0591514		162.155	1.02348	0.045493		169.808	1.10875	0.0530266		163.446	1.11723	0.0461607		158.711	1.07785	0.0440973		151.04	1.09476	0.0532102		141.363	1.11816	0.0645313		143.816	1.18643	0.0496254		144.517	1.17752	0.0742791		145.592	1.16055
				159.498	1.09768	0.0462561		155.096	1.1707	0.0520544		161.479	1.10564	0.0558508		165.291	1.12062	0.0538788		156.722	1.18693	0.0626607		155.363	1.16455	0.0535231		156.096	1.08077	0.0447863		156.858	1.14748	0.049479		120.883	1.05546	0.0740541		148.631	1.00885	0.0559169		150.928	1.21483	0.0650128		141.917	1.08637
				156.669	1.06793	0.0451966		152.024	1.15179	0.0548237		164.811	1.18419	0.054867		162.265	1.10064	0.0558435		180.966	1.12124	0.0520769		139.227	1.02719	0.0543298		160.257	1.14752	0.0476708		156.392	1.16412	0.0581539		144.388	1.29078	0.060202		67.3008	1.08132	0.0799023		140.14	1.03476	0.0474903		143.67	1.07469
				146.387	1.17787	0.0676067		162.765	1.11852	0.0619942		163.975	1.20079	0.0542771		158.177	1.15954	0.0487472		159.606	1.06859	0.0485186		158.245	1.20811	0.0633767		158.022	1.02998	0.0402679		157.389	1.23938	0.0463578		154.187	1.17116	0.0749856		147.106	1.13907	0.0677721		145.092	1.09259	0.0502776		142.534	1.06727
				160.511	1.27374	0.0541486		165.149	1.08375	0.0505964		169.568	1.06317	0.0489522		163.539	1.05823	0.0444768		160.19	1.21972	0.0443478		120.858	1.21766	0.0736559		154.835	1.01122	0.0522447		159.057	1.08091	0.0539833		154.065	1.11749	0.0435258		149.726	1.11559	0.0577219		140.157	1.156	0.0708493		140.673	1.09139
				166.188	1.11433	0.0567102		157.338	1.07109	0.0482277		160.928	1.04935	0.0628768		161.692	1.08061	0.0689005		153.436	1.20545	0.0559052		151.496	1.26376	0.0564364		160.827	1.08741	0.0729634		151.152	1.04601	0.0545052		153.817	1.15558	0.0644041		148.765	1.1126	0.0454676		154.151	1.0456	0.076225		147.115	1.0748
				159.278	1.09944	0.0578273		160.142	1.05971	0.0498288		159.338	1.08787	0.0584948		157.885	1.23448	0.0597464		161.189	1.14483	0.0712947		159.482	1.13457	0.0463038		159.026	1.06748	0.042394		156.348	1.06895	0.0538365		159.241	1.05635	0.063959		144.135	1.03938	0.0515868		148.755	1.12731	0.0644808		141.969	1.11498
				143.559	1.28486	0.0512465		162.548	1.19764	0.0632623		158.858	1.24482	0.0664749		165.241	1.02823	0.0449283		153.466	1.13311	0.0499459		167.629	1.13931	0.0550706		157.267	1.16821	0.0496204		157.321	1.13268	0.0460352		155.566	1.29131	0.0711178		135.612	1.2567	0.0532405		134.989	1.00943	0.0522816		143.844	1.15701
				167.133	1.17444	0.0338592		163.018	1.1697	0.0607675		159.731	1.10947	0.0589711		169.483	1.09983	0.0560828		160.395	1.13176	0.0497628		154.224	1.1359	0.0515324		155.109	1.12439	0.0535512		147.623	1.08607	0.0443791		154.651	1.13418	0.0658454		148.379	1.05255	0.0662741		143.635	1.0413	0.0436695		149.158	1.13422
				165.272	1.1655	0.044957		154.4	1.0609	0.0443199		158.306	1.04169	0.0462807		138.261	1.14718	0.0785073		190.973	1.16625	0.056967		160.312	1.21144	0.0616729		153.818	1.04536	0.0546965		159.297	1.02791	0.0506898		157.262	1.12035	0.0593679		160.37	1.07701	0.072324		142.621	1.12645	0.0551633		513.18	1.14313
				159.006	1.01517	0.0485236		163.656	1.23757	0.0548401		153.088	1.17927	0.0535827		161.764	1.03575	0.052119		149.798	1.05687	0.0586077		166.147	1.01208	0.0602753		160.732	1.1407	0.0693628		158.333	1.17195	0.0710409		153.605	1.06693	0.0732023		150.834	1.06456	0.0617863		139.597	1.17617	0.0498032		141.816	1.06517
				162.918	1.0497	0.0484845		161.064	1.05338	0.0588324		150.843	1.12358	0.0534763		163.076	1.00143	0.0531278		163.625	1.05753	0.0521402		164.135	1.08757	0.0683176		152.466	1.08431	0.0759478		133.196	1.17869	0.0633224		153.665	1.01638	0.0599317		155.502	1.14204	0.0542847		149.951	1.25806	0.0619567		145.788	1.03336
				160.214	1.04755	0.0465621		160.01	1.09245	0.0468357		177.147	1.14345	0.0526217		134.053	1.20521	0.0526933		160.397	1.11415	0.0641609		165.013	1.25365	0.0538394		153.067	1.07196	0.0703264		156.94	1.09354	0.0510336		155.736	1.13477	0.0660426		144.533	1.1174	0.0618034		145.191	1.04981	0.0526358		140.627	1.10485
				163.109	1.02951	0.0509294		158.122	1.09363	0.0601247		164.445	1.19427	0.047358		155.664	1.11669	0.0452606		157.425	1.04818	0.0532202		159.581	1.10806	0.0597466		166.805	1.23818	0.0717369		154.594	1.15129	0.0703866		124.961	1.05536	0.0564855		152.163	1.02279	0.0481732		134.416	1.17342	0.059423		144.584	1.08805
				168.238	1.02265	0.0527054		162.503	1.06021	0.0511327		165.53	1.11443	0.0490131		166.13	1.00616	0.0462858		164.349	1.09028	0.0653558		162.854	1.15994	0.0449226		156.033	1.09129	0.0443843		154.856	1.03861	0.0581435		158.458	1.03616	0.0419036		154.987	1.17191	0.056959		145.738	1.22626	0.0463589		148.528	1.06529
				168.488	1.2447	0.0461971		177.93	1.25832	0.0599041		162.762	1.09996	0.0417132		163.626	1.04032	0.0514307		161.25	1.16582	0.0477467		156.832	1.0556	0.049414		154.339	1.28011	0.0642962		152.438	1.28392	0.0533793		169.452	1.15653	0.068977		146.856	1.12471	0.0635712		136.114	1.14363	0.0623519		141.638	1.1371
				162.32	1.12527	0.0472708		148.638	1.1079	0.077489		162.549	1.23133	0.0558349		159.502	1.15049	0.0511799		29.9775	1.25457	0.0706381		156.226	1.06091	0.0645133		134.764	1.20797	0.059059		129.494	1.04962	0.0715629		154.89	1.1074	0.0711982		151.052	1.02669	0.0611237		148.163	1.0703	0.053431		124.777	1.01313
				165.011	1.03521	0.0532842		166.981	1.25752	0.0459899		153.681	1.07912	0.0618397		165.265	1.09879	0.0473581		160.874	1.1996	0.0401671		160.102	1.00528	0.0568412		156.367	1.0892	0.0596995		162.366	1.05994	0.0581359		154.601	1.12978	0.0536615		140.69	1.11201	0.0691071		150.064	1.29536	0.0740288		148.682	1.28061
				136.349	1.14021	0.0582872		158.33	1.10342	0.058071		163.331	1.16584	0.0636797		161.345	1.14598	0.0526481		158.03	1.17946	0.04347		155.147	1.06571	0.0543572		162.984	1.2237	0.0498313		154.606	1.21065	0.0573171		154.162	1.08034	0.057419		149.649	1.05833	0.0516663		147.546	1.07144	0.0601319		151.915	1.17841
				157.199	1.19502	0.0642052		165.421	1.03146	0.0607201		169.297	1.0913	0.0551336		169.588	1.27155	0.0531552		165.477	1.13512	0.0659695		164.072	1.11333	0.0449346		151.928	1.19087	0.0434518		159.312	1.14245	0.0536904		139.973	1.09731	0.0544726		147.234	1.07173	0.0570726		119.522	1.20868	0.0725604		144.233	1.21611
				162.442	1.19688	0.0727742		168.824	1.05085	0.0723268		161.1	1.17622	0.0598422		170.973	1.08535	0.0434916		157.687	1.04987	0.0621361		159.202	1.08787	0.0556101		154.547	1.05005	0.0529049		165.826	1.10204	0.0574254		145.371	1.26779	0.048464		143.202	1.18623	0.0478441		143.092	1.08463	0.0569609		148.232	1.28977
				159.84	1.18822	0.047339		167.636	1.03116	0.0514813		168.114	1.08928	0.0487377		157.08	1.13785	0.0513626		162.058	1.17822	0.0508945		176.83	1.08363	0.0494935		153.899	1.01735	0.0550071		147.754	1.17722	0.0395354		151.768	1.18833	0.0518427		142.371	1.10267	0.0683439		145.287	1.19969	0.0473075		143.373	1.20796
				161.563	1.12434	0.0598864		163.578	1.1367	0.0544847		148.1	1.05784	0.0586007		159.633	1.26532	0.0568994		165.324	1.12938	0.0530026		164.368	1.16174	0.0477295		156.036	1.07217	0.0792962		162.131	1.11704	0.0470617		153.2	1.1302	0.0607096		150.225	1.13537	0.0532206		152.696	1.18799	0.0598221		149.04	1.13463
				155.667	1.06794	0.0587325		160.666	1.06605	0.0511456		159.611	1.13775	0.0544193		156.283	1.10135	0.056426		161.878	1.04972	0.0471506		163.269	1.25207	0.0522134		144.883	1.21374	0.0673464		145.133	1.03437	0.052476		160.69	1.07218	0.0503881		142.521	1.24094	0.054648		149.359	1.03913	0.0551004		137.905	1.07037
				169.391	1.07651	0.0509077		168.211	1.12762	0.0569861		165.406	1.06788	0.0564078		160.699	1.25923	0.0490901		163.7	1.01263	0.0599642		162.205	1.15043	0.0679493		152.487	1.06563	0.0745447		146.073	1.05389	0.0552773		155.715	1.11942	0.0470376		149.524	1.05465	0.0499401		146.848	1.08063	0.059048		146.281	1.11434
				168.649	1.07451	0.0529226		166.053	1.13002	0.0611643		164.383	1.04301	0.0530915		158.723	1.14968	0.0564382		156.517	1.04599	0.0546605		151.572	1.05116	0.0615905		159.128	1.02044	0.0407559		156.16	1.21605	0.0547886		146.522	1.22267	0.0350514		147.532	1.1727	0.0632953		150.936	1.04053	0.0585374		148.561	1.12538
				163.408	1.21621	0.0435709		169.158	1.16808	0.0603917		157.712	1.03353	0.0531168		166.976	1.0985	0.0431757		160.437	1.02755	0.0561905		155.938	1.12876	0.0650332		154.608	1.07947	0.0629029		159.11	1.05659	0.0722721		150.767	1.05662	0.0581532		145.38	1.16373	0.0484444		158.993	1.12873	0.0759746		144.72	1.08078
				156.473	1.06367	0.0443544		165.759	1.1879	0.0689443		148.32	1.07097	0.0481246		161.694	1.05565	0.0586654		155.357	1.05112	0.0443573		157.964	1.048	0.0459662		158.6	1.04547	0.0527665		165.22	1.11372	0.0632816		150.523	1.07682	0.0524759		141.528	1.21002	0.0532523		150.781	1.08501	0.0614783		132.083	1.11621
				166.476	1.18872	0.0599064		166.975	1.15247	0.0561883		154.311	1.18062	0.0442419		162.101	1.07912	0.0469293		163.075	1.13998	0.0599215		158.419	1.06414	0.0543721		151.279	1.03857	0.0682243		168.117	1.17643	0.0689031		159.697	1.08126	0.0520055		149.102	1.12582	0.0623501		150.044	1.11	0.0703288		149.662	1.14718
				160.802	1.0922	0.0739004		159.197	1.01933	0.0632625		169.096	1.27434	0.0588545		121.168	1.20986	0.0657377		158.602	1.04865	0.0592739		160.149	1.09917	0.0564886		148.845	1.24366	0.0589144		159.685	1.18303	0.0482368		159.652	1.11697	0.0594261		146.796	1.16681	0.0603363		154.689	1.16015	0.0650966		143.066	1.21007
				160.642	1.06248	0.0691287		40.0764	1.28661	0.0631827		156.254	1.29635	0.0579155		169.693	1.18267	0.0515447		153.604	1.24283	0.0558424		159.867	1.14551	0.0505387		150.307	1.12627	0.0670836		152.626	1.04023	0.0560343		109.329	1.21018	0.0776996		149.751	1.04195	0.0525007		143.385	1.28675	0.0519359		142.905	1.1585
				173.714	1.26371	0.0509519		160.598	1.05031	0.0629994		171.494	1.17133	0.0628013		170.467	1.19889	0.046325		164.261	1.09101	0.0594751		159.222	1.03045	0.0603841		158.034	1.11613	0.0562844		154.805	1.10567	0.056825		154.266	1.0499	0.0444804		143.156	1.26115	0.0658102		149.719	1.10486	0.0645692		149.137	1.10203
				161.626	1.08387	0.0437993		165.842	1.16972	0.0679016		167.789	1.02363	0.0656291		160.364	1.1784	0.0517634		160.657	1.07908	0.0518317		157.903	1.04743	0.0426744		156.735	1.1652	0.0525452		158.911	1.08451	0.0454698		161.931	1.22689	0.0465089		143.726	1.02695	0.0491867		148.289	1.05103	0.0441001		145.619	1.12931
				159.482	1.17846	0.0478213		163.914	1.11507	0.0509558		163.071	1.05349	0.0666991		159.519	1.06571	0.0489502		167.981	1.28982	0.0745889		161.097	1.043	0.0672139		149.629	1.25125	0.052168		158.979	1.11541	0.057086		133.768	1.12091	0.0449776		144.668	1.07132	0.0558031		134.572	1.18232	0.066816		146.497	1.10061
				91.6956	1.209	0.0591538		167.019	1.06217	0.0641742		162.549	1.09901	0.0437177		161.388	1.07254	0.0577721		153.865	1.12402	0.0508503		152.442	1.01972	0.0605607		154.665	1.07656	0.0509704		164.55	1.14411	0.0457307		156.629	1.09183	0.049136		142.957	1.22422	0.0649609		143.658	1.19834	0.0558147		148.889	1.03273
				160.075	1.05507	0.0401786		161.608	1.04913	0.0523324		151.292	1.01934	0.0436956		159.165	1.044	0.0503835		180.578	1.29865	0.0718035		156.53	1.0904	0.0522659		149.569	1.07501	0.0786556		164.979	1.24202	0.0487436		162.456	1.1143	0.0637866		143.277	1.08587	0.0593045		138.014	1.11481	0.0552957		133.209	1.12157
				155.748	1.04826	0.0585288		161.31	1.15039	0.0527898		163.458	1.08817	0.0546097		157.697	1.0738	0.0650899		116.064	1.15187	0.0623641		160.99	1.24822	0.0613597		154.547	1.01061	0.0649065		146.7	1.1789	0.0568099		143.88	1.10009	0.0702863		141.982	1.12199	0.0564288		141.534	1.11868	0.0590829		140.497	1.10024
				162.241	1.103	0.0415232		147.208	1.09596	0.0740894		161.077	1.05475	0.0444793		163.145	1.07459	0.0499299		161.496	1.13727	0.0533518		154.444	1.10121	0.0498853		155.117	1.24166	0.0635429		162.345	1.08813	0.0579476		157.606	1.05214	0.0515485		143.433	1.11922	0.0535614		147.554	1.10096	0.043017		129.383	1.17412
				160.215	1.05574	0.0532353		162.302	1.04213	0.0609598		162.053	1.21578	0.0542533		161.373	1.04821	0.0487503		166.256	1.04575	0.050153		158.069	1.24894	0.0521615		151.183	1.26583	0.0582104		160.338	1.07681	0.0601835		151.467	1.14498	0.0641835		148.798	1.04225	0.0599098		150.897	1.05768	0.0549105		137.886	1.0739
				159.538	1.05994	0.0552405		165.653	1.14417	0.0575226		153.011	1.1673	0.0757773		165.149	1.0686	0.0558106		153.227	1.03774	0.0542273		164.437	1.18953	0.0421235		154.61	1.1192	0.0579857		149.722	1.05377	0.0544055		155.102	1.03683	0.0532306		155.078	1.13611	0.0586098		152.234	1.12975	0.0714266		148.97	1.06939
				159.407	1.05645	0.0540849		156.681	1.16865	0.0592329		157.012	1.05194	0.0500858		163.496	1.0969	0.0757552		161	1.09861	0.060755		158.11	1.03196	0.0508391		162.043	1.15274	0.0472556		153.345	1.09856	0.0464405		147.896	1.04873	0.0506655		140.763	1.04712	0.0467348		143.766	1.24085	0.0505233		149.996	1.0809
				163.893	1.18834	0.0795041		161.85	1.15539	0.0519895		149.543	1.16131	0.060094		165.804	1.06243	0.0507977		160.21	1.10532	0.0549052		149.955	1.2084	0.0644003		155.696	1.10007	0.0525852		156.182	1.10442	0.0565693		149.358	1.17426	0.0724352		144.831	1.10097	0.0370832		145.976	1.12701	0.0560921		141.254	1.13249
				164.459	1.12407	0.0436073		166.715	1.12634	0.0441155		148.415	1.07772	0.0695011		167.222	1.03822	0.0471407		162.668	1.11495	0.0435362		159.072	1.16926	0.0476826		155.25	1.22505	0.0545714		157.038	1.13969	0.0445929		152.896	1.21667	0.0603347		143.891	1.17871	0.0526109		142.896	1.19625	0.0574271		149.237	1.06239
				162.736	1.07236	0.0590086		163.997	1.081	0.0480301		167.574	1.08107	0.0522098		160.591	1.02032	0.045135		164.89	1.11376	0.0529228		170.171	1.23905	0.0523476		150.863	1.06855	0.0743294		154.577	1.01378	0.0476305		184.527	1.28576	0.053566		130.387	1.09818	0.0568823		143.551	1.22466	0.0589259		102.874	1.06004
				154.219	1.01476	0.0649908		159.843	1.06159	0.0439661		167.976	1.12371	0.0652964		165.296	1.12845	0.0464267		163.233	1.02054	0.0387606		167.88	1.12035	0.0670133		130.445	1.1315	0.058499		158.674	1.0877	0.0493602		153.605	1.04223	0.0491176		142.158	1.04069	0.0590017		135.63	1.15696	0.0575135		153.999	1.19014
				162.469	1.15045	0.0455725		167.492	1.0457	0.0584193		161.445	1.19244	0.05307		163.8	1.12119	0.0650529		160.269	1.16105	0.054167		160.54	1.18599	0.0561305		148.205	1.04435	0.07492		181.345	1.13507	0.0561931		153.363	1.06049	0.0551486		132.807	1.22371	0.0613443		144.594	1.06108	0.046817		147.642	1.11726
				169.588	1.1905	0.0593932		161.067	1.07541	0.064873		163.954	1.09613	0.0530725		154.047	1.20492	0.0606493		157.269	1.08649	0.0472095		157.333	1.09035	0.044666		151.419	1.0143	0.0639616		161.258	1.06715	0.0541434		153.361	1.1451	0.0597976		144.059	1.05888	0.0631385		147.612	1.04903	0.0474467		149.006	1.20165
				168.348	1.24897	0.0512671		145.005	1.14602	0.0591887		164.197	1.12441	0.0455532		164.999	1.05009	0.0629875		160.873	1.1782	0.0636741		162.011	1.11562	0.0561145		157.957	1.07703	0.0487851		161.398	1.13605	0.0521827		146.856	1.11595	0.0620099		148.243	1.11213	0.0572336		147.24	1.16132	0.0509697		390.891	1.17289
				160.172	1.11853	0.0649338		170.36	1.12383	0.0486502		164.123	1.14778	0.0545686		160.175	1.16301	0.0428988		138.456	1.17228	0.0775148		162.988	1.04951	0.0558616		158.289	1.13274	0.0527528		160.524	1.11602	0.0575619		145.553	1.06029	0.0510302		147.714	1.12568	0.0433316		148.628	1.1777	0.0408626		138.491	1.06768
				157.414	1.10435	0.0519743		162.623	1.04003	0.0471391		278.857	1.14996	0.0778671		162.209	1.14674	0.0634572		156.603	1.21684	0.050103		156.489	1.28501	0.057227		158.57	1.075	0.0633182		159.189	1.10778	0.0554611		154.365	1.08981	0.0558937		151.63	1.23445	0.0478835		148.028	1.12395	0.0761013		143.212	1.17805
				163.047	1.1165	0.0531735		204.649	1.06421	0.0493835		161.538	1.07391	0.0493922		162.052	1.04992	0.0483497		155.478	1.04405	0.0419897		169.642	1.2096	0.0643734		155.925	1.05919	0.0473143		158.854	1.11229	0.0501187		160.013	1.07639	0.0506656		150.909	1.22254	0.0630035		143.127	1.27746	0.0553955		139.653	1.09699
				156.499	1.05488	0.0580121		163.866	1.07902	0.0505798		162.686	1.10917	0.0546998		157.724	1.07593	0.0602383		163.308	1.04134	0.0530004		159.241	1.08549	0.0506345		150.319	1.25373	0.0693555		160.372	1.09264	0.0580881		160.417	1.18447	0.0489561		151.893	1.17786	0.0566916		141.425	1.12709	0.0510775		150.792	1.07283
				161.135	1.26539	0.0651337		161.781	1.1368	0.0663042		166.718	1.29439	0.0577238		159.395	1.10902	0.0597545		164.508	1.2498	0.0580952		157.694	1.14526	0.0526525		160.095	1.01482	0.0365665		152.681	1.09277	0.0480876		154.668	1.07417	0.06364		142.441	1.14029	0.0542612		146.967	1.13487	0.0501636		144.045	1.0841
				160.722	1.06524	0.0595358		163.952	1.08437	0.0577665		165.885	1.07438	0.0478754		171.913	1.13581	0.0472707		159.989	1.07235	0.0542892		162.24	1.10045	0.048974		159.221	1.14647	0.079677		165.326	1.17774	0.0637706		155.524	1.03608	0.0619569		146.054	1.1192	0.0575803		150.486	1.11839	0.0588651		130.933	1.27887
				156.645	1.24804	0.0441579		162.836	1.147	0.0489483		164.373	1.10954	0.0630268		163.122	1.12245	0.0563793		172.259	1.04136	0.0458736		162.518	1.03769	0.058073		161.357	1.28834	0.0748747		150.261	1.17545	0.0718207		141.144	1.06633	0.0645249		142.27	1.2394	0.0537482		145.942	1.08437	0.0501258		134.288	1.02468
				164.7	1.11822	0.0476817		162.32	1.09178	0.056754		162.89	1.13092	0.0549226		153.893	1.24611	0.0660378		161.522	1.14536	0.0513471		136.408	1.22374	0.0761127		152.012	1.13226	0.0668786		155.209	1.10952	0.0545067		157.211	1.01349	0.0509302		148.319	1.13926	0.0714866		145.89	1.05941	0.0465214		143.536	1.14558
				176.239	1.18217	0.0593756		151.406	1.10855	0.0588023		144.991	1.18779	0.0681606		158.881	1.26573	0.0530804		159.074	1.16817	0.049632		167.335	1.1519	0.0551376		156.834	1.03989	0.063181		154.097	1.0368	0.0596219		154.374	1.04806	0.0541858		149.791	1.10978	0.0504493		134.029	1.10018	0.0493998		147.776	1.08124
				163.341	1.12489	0.0572118		161.52	1.14727	0.0659301		162.325	1.21245	0.0585153		217.293	1.0986	0.0678778		149.196	1.18862	0.058073		154.641	1.1417	0.0534903		156.005	1.20958	0.0642493		156.165	1.01861	0.0562217		155.491	1.1482	0.0438957		151.759	1.06177	0.0512164		159.035	1.18741	0.0702293		144.457	1.03224
				151.014	1.24944	0.0773634		158.425	1.07139	0.0512106		154.791	1.10381	0.054948		35.6792	1.20778	0.0649144		161.408	1.06584	0.0534739		163.068	1.09573	0.0514998		157.057	1.11425	0.0689701		154.074	1.05551	0.0593208		157.476	1.09902	0.0380784		147.104	1.07883	0.047571		151.069	1.17482	0.0564741		137.604	1.11447
				165.018	1.12202	0.0543505		166.495	1.08634	0.0519876		161.04	1.06084	0.044012		160.153	1.0185	0.0507397		164.171	1.09482	0.053747		168.534	1.04038	0.0482393		148.464	1.15859	0.0488902		164.442	1.07553	0.0699652		159.268	1.08607	0.0509642		143.632	1.14363	0.0649987		142.144	1.27	0.0590544		141.565	1.22888
				160.318	1.12173	0.0674839		157.588	1.04861	0.0515957		161.714	1.01914	0.0559733		168.594	1.10898	0.0450463		159.087	1.10327	0.0524865		163.322	1.14402	0.0595955		154.852	1.07519	0.0543458		160.078	1.06343	0.0415694		158.768	1.17427	0.0553936		146.137	1.17487	0.0609193		156.149	1.25857	0.054251		138.386	1.15459
				161.851	1.08458	0.050907		161.53	1.21291	0.0475327		159.939	1.10843	0.0678228		156.736	1.09936	0.0582903		158.225	1.10063	0.0650488		156.968	1.14424	0.0510609		157.018	1.10513	0.0759127		155.897	1.18656	0.0424805		160.684	1.01743	0.0677619		146.789	1.0955	0.0636424		149.239	1.10184	0.0598166		138.788	1.26281
				162.37	1.19095	0.0522751		154.817	1.17945	0.0476812		159.612	1.18098	0.0503397		159.8	1.13858	0.0585234		161.758	1.09087	0.0648579		158.041	1.07335	0.0654931		158.257	1.01213	0.0704821		165.304	1.09495	0.0607188		151.585	1.07443	0.0469398		146.106	1.14344	0.0563991		145.701	1.23394	0.0572969		147.179	1.11135
				157.478	1.20235	0.0617926		161.181	1.15379	0.0595729		164.831	1.05787	0.0623694		173.575	1.20669	0.078599		67.9172	1.25332	0.0590511		159.417	1.18615	0.073687		157.45	1.22148	0.0492548		162.757	1.0654	0.0358224		154.374	1.1103	0.0649434		145.899	1.26641	0.0416786		89.3832	1.22744	0.0599041		149.286	1.13048
				156.554	1.19316	0.0434084		162.546	1.15002	0.0654715		147.774	1.0386	0.0663466		186.996	1.29366	0.0657172		151.477	1.15461	0.0492562		162.65	1.06529	0.0533543		154.755	1.07966	0.0458589		161.377	1.14102	0.0537547		159.982	1.02557	0.0593094		150.582	1.01994	0.0520492		151.531	1.03133	0.0528107		149.348	1.21594
				164.145	1.04535	0.0463565		161.861	1.04883	0.057096		144.686	1.11501	0.0781738		157.048	1.09908	0.0514918		150.09	1.20299	0.0625094		158.726	1.05549	0.0658748		160.509	1.13904	0.0664607		164.394	1.03274	0.0496104		123.436	1.1593	0.0663255		149.557	1.02613	0.0599637		159.003	1.0816	0.0557226		141.347	1.24848
				153.877	1.28734	0.0588688		159.365	1.08138	0.0529764		162.767	1.12401	0.0517476		147.715	1.04458	0.0511297		153.257	1.22926	0.0501566		151.435	1.11316	0.0603784		152.412	1.17593	0.0521248		162.327	1.02658	0.0524821		156.371	1.11436	0.0550293		142.67	1.1753	0.0501629		153.725	1.12531	0.0603214		140.762	1.09474
				164.941	1.12461	0.0560732		170.603	1.05977	0.0623758		148.297	1.12713	0.0624882		159.963	1.14179	0.0664668		157.67	1.13884	0.0616898		165.733	1.17569	0.0617051		163.266	1.11402	0.0597029		157.313	1.14113	0.0500061		158.954	1.05647	0.0593474		151.907	1.10145	0.0509197		140.67	1.08556	0.0792268		144.941	1.03178
				162.772	1.12659	0.0480317		162.431	1.05658	0.0731544		166.827	1.23729	0.0565003		164.013	1.10714	0.0487286		163.485	1.22705	0.0397245		152.413	1.0194	0.0559375		159.534	1.04745	0.0503442		160.339	1.09702	0.0528099		157.626	1.07398	0.0488281		164.557	1.14479	0.0612231		149.498	1.11061	0.0537023		132.84	1.05145
				156.927	1.1682	0.0587905		168.429	1.1941	0.0598941		169.58	1.08605	0.0581214		167.43	1.05454	0.0502577		161.996	1.15503	0.0460814		172.369	1.17005	0.0579063		148.012	1.20008	0.0573491		140.725	1.2182	0.0430576		170.237	1.05224	0.051898		161.805	1.09822	0.0465549		147.961	1.10291	0.0662136		136.598	1.28982
				150.288	1.10979	0.0626419		162.05	1.1347	0.0567375		162.651	1.04826	0.0490126		163.286	1.02835	0.0616226		155.95	1.11412	0.0587445		159.476	1.02943	0.0532856		163.205	1.27368	0.0534983		162.493	1.09377	0.0483308		152.95	1.1724	0.0582858		148.683	1.14635	0.0556821		154.314	1.01127	0.047513		138.056	1.10747
				163.009	1.19564	0.0611732		169.109	1.23998	0.043958		164.362	1.12901	0.0591088		164.307	1.1505	0.0559436		162.039	1.02465	0.0540515		162.402	1.13256	0.061267		139.994	1.2616	0.0728011		154.473	1.09749	0.0605973		157.242	1.11219	0.0533542		150.832	1.19941	0.0724134		140.85	1.09919	0.0402828		145.744	1.10504
				168.891	1.154	0.0580531		168.514	1.11538	0.0555557		162.493	1.04902	0.0488125		154.754	1.09522	0.0672499		170.522	1.14824	0.0512828		163.528	1.13824	0.0625149		154.956	1.12055	0.0615534		161.658	1.09589	0.0576291		155.297	1.06658	0.056034		141.622	1.07011	0.0575946		146.289	1.03192	0.0523121		154.505	1.166
				159.204	1.17415	0.055556		160.039	1.03331	0.050104		155.489	1.26555	0.062339		163.053	1.05154	0.0483806		150.215	1.07118	0.0498887		163.54	1.08653	0.0489482		156.74	1.20409	0.0562626		159.606	1.05341	0.053255		152.941	1.07039	0.0585818		145.823	1.12529	0.0486208		144.735	1.11418	0.0477507		140.613	1.17664
				172.286	1.03943	0.0470674		164.877	1.17969	0.0562733		167.199	1.13459	0.0557993		154.194	1.21321	0.0563588		162.38	1.07744	0.0554857		159.697	1.12004	0.0644692		145.147	1.25685	0.0772991		142.964	1.22543	0.0560791		152.8	1.16783	0.0537711		149.49	1.06889	0.0722495		140.132	1.09796	0.0540312		141.808	1.11664
				159.826	1.16065	0.0691833		155.257	1.04519	0.0661211		163.875	1.27581	0.0538075		163.793	1.05335	0.0531283		166.416	1.14342	0.0448931		146.598	1.19046	0.0547882		161.989	1.06591	0.0579715		158.903	1.17831	0.0632006		164.783	1.04797	0.0535867		144.827	1.09879	0.0637854		135.474	1.12274	0.0665758		146.032	1.17924
				162.556	1.16324	0.0457207		162.288	1.13211	0.0590906		156.136	1.11019	0.0497715		161.266	1.17031	0.0474163		166.869	1.16668	0.05154		159.88	1.07698	0.0412417		151.481	1.13066	0.0600066		157.472	1.09017	0.0574513		159.362	1.10648	0.0554813		150.292	1.05907	0.051031		135.971	1.08998	0.0552327		143.182	1.01228
				177.504	1.1133	0.0667784		163.25	1.04891	0.0616416		162.189	1.09848	0.0540033		162.018	1.05777	0.0571797		162.855	1.18024	0.0629644		182.809	1.04439	0.0604293		149.716	1.22728	0.0554644		156.563	1.10003	0.0556935		154.035	1.04809	0.075043		141.792	1.14783	0.0685702		163.316	1.23085	0.049865		135.622	1.01589
				166.569	1.08493	0.0587861		149.154	1.09008	0.0668615		161.994	1.22179	0.0739833		162.649	1.15108	0.0608372		168.549	1.10508	0.0572473		155.571	1.17488	0.0598221		157.741	1.06052	0.051169		161.667	1.10541	0.0593869		165.45	1.15661	0.0739498		147.195	1.05799	0.0477224		143.8	1.14731	0.0537279		145.995	1.14214
				157.038	1.21836	0.0463029		162.7	1.14589	0.0654577		162.512	1.21965	0.0645571		171.528	1.04097	0.0570758		100.632	1.253	0.0424619		164.175	1.01654	0.0539348		157.116	1.20126	0.0495444		162.199	1.27553	0.0621364		157.61	1.05154	0.0571025						147.613	1.1056	0.0524428		150.419	1.00383
				167.753	1.20198	0.0671499		161.346	1.02182	0.0557442		163.308	1.08318	0.0558666		169.47	1.16691	0.0373647		155.661	1.26997	0.0464132		161.558	1.10462	0.0538093		153.924	1.16758	0.0535428		153.122	1.12508	0.0434887		164.361	1.09033	0.0547865						137.526	1.0836	0.0696172		144.187	1.20097
				159.434	1.03283	0.0534698		164.361	1.18698	0.04244		161.482	1.14787	0.057401		166.625	1.02288	0.0538983		163.411	1.2146	0.0612816		160.721	1.21627	0.0519889		154.619	1.04287	0.0493313		156.963	1.22597	0.0558819		141.46	1.22391	0.0540912						145.162	1.13169	0.0403936		132.47	1.06565
				164.514	1.0402	0.049062		160.292	1.10129	0.0627633		161.654	1.00836	0.0483527		171.254	1.12021	0.0544016		157.535	1.2438	0.0521478		165.281	1.15304	0.0567164		162.222	1.11234	0.0547534		163.819	1.11594	0.0617177		158.619	1.11559	0.0445327						143.89	1.08574	0.0712013		128.511	1.11185
				163.584	1.26833	0.0745938		163.214	1.23292	0.0650024		154.531	1.15641	0.0594097		160.523	1.0923	0.0529208		155.106	1.2115	0.0530076		151.677	1.23813	0.0588851		162.633	1.09656	0.0446004		140.632	1.02925	0.0736094		151.669	1.02738	0.0579433						151.817	1.19622	0.0523615		149.638	1.15155
				161.649	1.04948	0.0556818		251.829	1.05903	0.0797982		165.548	1.20122	0.0490697		169.322	1.03301	0.0521548		159.414	1.16549	0.0579129		163.098	1.13126	0.0468303		161.733	1.16263	0.0750672		165.446	1.16119	0.0569991		154.296	1.17038	0.0450517						155.495	1.27099	0.0482613		145.665	1.10437
				158.819	1.06261	0.0548823		147.433	1.20752	0.0642564		164.927	1.05372	0.0503084		164.229	1.09224	0.0565442		160.193	1.08507	0.0528024		158.336	1.1263	0.0444932		148.642	1.04424	0.0491106		155.961	1.06484	0.0572279		222.462	1.22193	0.0748675						150.833	1.0237	0.0477782		147.02	1.14155
				165	1.08586	0.0480982		158.216	1.29365	0.0547705		161.951	1.13487	0.0549411		161.251	1.0676	0.0542598		171.849	1.04028	0.0643388		162.92	1.1074	0.0480206		159.503	1.07627	0.0385445		151.687	1.09179	0.037415		153.461	1.20162	0.0565363						142.838	1.07764	0.0484872		147.082	1.10804
				165.784	1.18134	0.072771		171.097	1.22118	0.0719621		162.525	1.06753	0.0599621		163.218	1.16264	0.0472494		160.856	1.06588	0.0457215		153.155	1.1219	0.0545471		197.435	1.2869	0.0717603		126.847	1.13156	0.0620522		159.294	1.0987	0.0724042						150.066	1.22472	0.0613887		149.487	1.2744
				162.999	1.13506	0.044562		162.283	1.13294	0.0607488		162.564	1.10774	0.0657479		164.044	1.10707	0.0548608		161.738	1.10258	0.0573206		166.756	1.07928	0.051079		155.903	1.18711	0.0627682		156.439	1.11863	0.0462404		158.4	1.01282	0.0360377						140.417	1.16557	0.0548674		139.526	1.24545
				163.586	1.14232	0.0550614		160.693	1.03025	0.0483414		167.893	1.05645	0.0451554		161.521	1.06821	0.0630134		160.474	1.04555	0.0622874		167.896	1.16678	0.0512244		155.722	1.19478	0.0653887		156.556	1.03303	0.0524277		156.953	1.10166	0.0422616						140.622	1.19105	0.0632015		139.227	1.10254
				153.518	1.24244	0.0487827		161.916	1.15801	0.0681566		164.678	1.1824	0.0420088		158.004	1.15547	0.0516378		163.522	1.17586	0.0551417		158.928	1.21364	0.0525451		150.014	1.08362	0.0600969		156.124	1.1369	0.0545881		180.829	1.07787	0.0600114						150.153	1.08389	0.0533725		145.53	1.0768
				198.031	1.15255	0.0657677		166.035	1.04592	0.0434182		160.181	1.0943	0.0638109		159.093	1.03914	0.056506		157.879	1.15739	0.0595371		157.916	1.0701	0.0414399		156.706	1.18645	0.0512309		155.542	1.06105	0.0587847		142.109	1.17196	0.0453829						145.561	1.11162	0.0592174		147.654	1.06847
				160.165	1.15297	0.0605338		166.206	1.04239	0.0465478		158.966	1.25336	0.0588164		160.559	1.15586	0.0450617		157.078	1.15449	0.0601188		165.305	1.21311	0.0743223		152.953	1.11611	0.057055		169.208	1.21934	0.0508154		162.298	1.05535	0.0503705						143.228	1.13543	0.0590807		140.066	1.14344
				161.277	1.07197	0.0400016		165.959	1.0736	0.0683762		164.81	1.04502	0.0582186		169.346	1.11011	0.0522902		159.18	1.12852	0.0560845		162.174	1.201	0.0628605		159.694	1.12379	0.0502133		155.821	1.06618	0.0419604		174.17	1.23156	0.0653764						143.84	1.19661	0.0577337		143.591	1.14494
				162.478	1.0712	0.052071		140.102	1.09647	0.0462592		161.818	1.12878	0.0641257		159.269	1.15234	0.0547434		94.91	1.07553	0.0594521		162.492	1.00908	0.0564388		154.415	1.11497	0.0567759		158.781	1.12316	0.0455466		152.555	1.01629	0.0499054						147.417	1.24514	0.0512962		127.22	1.0736
				160.364	1.05059	0.0500782		164.372	1.11568	0.0461049		165.831	1.09082	0.0500768		161.391	1.09578	0.0565349		158.545	1.11137	0.0561262		157.549	1.29487	0.0548362		157.717	1.15856	0.040403		153.726	1.04299	0.0623834		159.789	1.1357	0.0690443						147.212	1.06631	0.0545907		138.683	1.15257
				162.267	1.14527	0.0595053		169.392	1.02307	0.0406563		159.334	1.11671	0.0501576		162.52	1.18168	0.0619764		161.186	1.13487	0.0462126		161.604	1.0565	0.0619568		161.396	1.10165	0.0597877		152.71	1.09574	0.0482437		152.923	1.11064	0.0519358						143.114	1.23462	0.0554109		139.437	1.13695
				161.92	1.04931	0.0583342		162.507	1.064	0.0723507		170.695	1.1773	0.0524596		162.871	1.18773	0.0598833		160.239	1.05389	0.0611772		165.56	1.25739	0.0655008		156.689	1.02057	0.0635986		157.299	1.0134	0.0558385		162.463	1.08531	0.0579757						137.246	1.06647	0.0500348		135.901	1.13444
				140.676	1.15839	0.0587996		121.093	1.15764	0.0676717		170.318	1.02975	0.0555186		159.496	1.09527	0.059824		164.929	1.03675	0.0545942		163.042	1.06428	0.0554044		153.412	1.18745	0.0684366		160.527	1.14254	0.0654792		158.538	1.24851	0.0508015						149.683	1.05883	0.0524466		141.55	1.29737
				160.66	1.26436	0.0600173		157.485	1.06224	0.0532205		165.234	1.05152	0.0690603		161.297	1.03768	0.0634645		167.717	1.1948	0.0655806		161.888	1.0064	0.0797126		156.214	1.04086	0.0553608		157.766	1.12121	0.066944		155.557	1.13337	0.0648294						150.412	1.11517	0.0568254		136.951	1.1853
				166.701	1.29202	0.0450948		162.016	1.29245	0.0538674		162.721	1.21156	0.0592107		160.674	1.14978	0.0545368		155.495	1.12971	0.0484267		165.38	1.08576	0.0563541		148.781	1.20051	0.0499105		157.365	1.13623	0.0565699		152.777	1.15333	0.0573508						146.951	1.06318	0.0584442		158.793	1.20138
				163.587	1.01111	0.0509931		162.094	1.09144	0.0580357		170.72	1.02394	0.0673258		146.102	1.11906	0.0685358		160.99	1.24439	0.0515294		159.487	1.11431	0.0560171		157.795	1.04418	0.051712		145.914	1.13232	0.0658958		154.804	1.18315	0.0542588						136.337	1.13994	0.0556956		142.933	1.09167
				161.87	1.09348	0.0503778		162.814	1.06102	0.0560507		165.066	1.0888	0.0525251		161.511	1.12168	0.0533415		160.731	1.09875	0.0667513		163.911	1.08703	0.0618407		145.841	1.14027	0.06299		153.265	1.14869	0.0481412		161.653	1.04963	0.06504						147.79	1.06673	0.0487527		142.371	1.29347
				166.55	1.03932	0.0514153		153.971	1.19552	0.0549748		156.713	1.06235	0.0443428		164.419	1.25039	0.0647341		154.057	1.15508	0.0467684		168.321	1.15212	0.0581775		168.204	1.22269	0.0511247		156.042	1.07871	0.0591016		154.689	1.09953	0.0443098						139.208	1.13712	0.0519001		138.379	1.04734
				163.055	1.11746	0.0498315		161.488	1.20124	0.0434399		164.438	1.1579	0.0596186		167.054	1.15275	0.0534556		160.319	1.13184	0.0552767		153.358	1.02995	0.0577957		157.929	1.05531	0.0696867		157.677	1.15983	0.0547227		160.305	1.18111	0.0755369						154.021	1.22966	0.058307		150.202	1.05702
				154.472	1.03122	0.0421213		161.381	1.14191	0.0545405		162.794	1.10119	0.0553873		163.955	1.14548	0.0476911		163.883	1.14786	0.0476625		160.573	1.09392	0.0483871		89.2548	1.27846	0.0435611		158.085	1.00968	0.0527234		162.616	1.03779	0.0508749						146.529	1.0845	0.0522001		139.286	1.24486
				164.951	1.18111	0.0563926		174.824	1.20813	0.0793987		167.352	1.06149	0.0494186		162.416	1.09588	0.0654958		167.355	1.16449	0.0787578		163.645	1.09878	0.0537557		157.998	1.04388	0.0580558		159.688	1.10911	0.0565469		156.241	1.09602	0.0512268						143.509	1.02913	0.0616383		146.637	1.07309
				157.676	1.11003	0.0505846		159.394	1.05217	0.0537869		165.146	1.18645	0.0606432		164.709	1.03739	0.0557742		169.336	1.07089	0.0636716		154.794	1.13002	0.0602419		157.533	1.11377	0.0384537		130.599	1.06193	0.0631879		153.081	1.16028	0.0623159						147.969	1.00772	0.0483855		123.727	1.18258
				164.127	1.10525	0.0520382		167.048	1.23151	0.0582616		159	1.24431	0.040498		161.679	1.06918	0.0500491		156.778	1.17133	0.054228		166.364	1.2247	0.057713		122.117	1.11741	0.0531838		160.445	1.11319	0.038957		155.398	1.18572	0.0499552						151.775	1.17846	0.0534115		135.667	1.13112
				162.737	1.14774	0.0606379		163.414	1.24681	0.0664395		161.972	1.12889	0.0573906		169.429	1.09402	0.0537797		164.968	1.08196	0.064344		159.357	1.08518	0.0578167		165.61	1.14768	0.0505306		164.625	1.29955	0.0519202		154.148	1.1504	0.0661844						144.964	1.13323	0.0682		127.435	1.29594
				166.273	1.09656	0.0532157		164.426	1.15415	0.0548659		159.077	1.24117	0.0675334		166.224	1.04667	0.0610282		156.036	1.1246	0.0487		164.687	1.10674	0.0579075		157.525	1.05707	0.07176		164.238	1.16541	0.0673309		156.534	1.29714	0.0478042						147.639	1.13167	0.0547513		141.498	1.20873
				156.5	1.1226	0.0508697		164.481	1.1057	0.0699693		162.005	1.06625	0.0628165		158.429	1.17879	0.0639377		160.229	1.20567	0.0549711		156.352	1.1205	0.0580056		167.482	1.16683	0.0716358		157.138	1.20196	0.0633518		158.335	1.08029	0.0739527						148.799	1.03207	0.0442709		138.514	1.16054
				163.415	1.17847	0.053059		159.891	1.23189	0.0487631		168.84	1.03706	0.0545017		167.291	1.1041	0.0574663		161.392	1.15582	0.0581859		162.781	1.13018	0.0534072		150.989	1.0971	0.0433182		159.625	1.11351	0.0610228		171.366	1.09419	0.0510727						166.085	1.13896	0.0496249		150.448	1.08393
				164.122	1.1398	0.0523994		163.761	1.06535	0.0482727		148.038	1.2914	0.068021		156.625	1.09898	0.0616275		159.718	1.04587	0.0524191		143.873	1.28426	0.0708933		162.28	1.11411	0.0607797		159.883	1.16228	0.0625799		147.861	1.05813	0.0712506						149.017	1.16534	0.0544327		141.913	1.18171
				170.813	1.29695	0.0565092		146.697	1.07402	0.0441296		163.222	1.06174	0.0510613		167.597	1.20145	0.0545719		162.338	1.06141	0.0425109		161.051	1.05015	0.0528235		157.731	1.1509	0.0515469		152.353	1.12548	0.0664547		145.55	1.08763	0.0756846						136.829	1.16397	0.0522182		116.991	1.14858
				166.179	1.06457	0.0496809		159.043	1.0337	0.0406638		160.927	1.09591	0.0509293		163.761	1.09711	0.0559761		157.632	1.23227	0.0670765		163.583	1.06418	0.0427565		154.569	1.2097	0.0642986		150.431	1.24718	0.0593414		144.434	1.02472	0.0784859						152.114	1.09001	0.0426909		132.62	1.17066
				155.105	1.14546	0.0672414		163.079	1.0449	0.0560666		160.485	1.11546	0.0515604		159.243	1.0747	0.051208		169.331	1.28127	0.0514537		145.679	1.07512	0.043913		149.826	1.10243	0.0595657		161.904	1.15996	0.0612264		155.394	1.07674	0.0648285						146.762	1.19738	0.0457834		136.581	1.14229
				167.413	1.09215	0.0576587		163.331	1.12082	0.0532878		166.077	1.10285	0.0461125		173.728	1.1067	0.0609988		144.786	1.23266	0.0520833		171.493	1.21886	0.061665		154.416	1.17159	0.0500475		146.415	1.14245	0.0639846		150.634	1.10594	0.0748995						147.077	1.07826	0.0529175		146.323	1.15403
				157.618	1.0935	0.0617287		165.13	1.11438	0.0620285		167.574	1.09049	0.043446		163.743	1.10674	0.0587889		164.556	1.09288	0.0605171		174.604	1.10733	0.0579854		145.458	1.03062	0.04374		161.528	1.15237	0.0443443										140.673	1.16549	0.0412189		129.601	1.12127
				164.905	1.13169	0.0552025		172.277	1.28713	0.056333		162.541	1.08994	0.0476423		207.706	1.15567	0.077957		158.669	1.25755	0.0527726		169.044	1.16774	0.0468188		157.744	1.19741	0.0507706		158.876	1.04871	0.0502147										147.547	1.06382	0.0367673		142.585	1.1312
				156.659	1.12722	0.0538638		193.433	1.07035	0.0791389		174.168	1.14791	0.0482405		163.731	1.05589	0.0652162		165.923	1.1663	0.0540991		163.32	1.07085	0.0535879		155.996	1.0897	0.052688		159.796	1.05197	0.0627606										146.997	1.157	0.0621716		141.586	1.21095
				181.637	1.06862	0.0524584		161.269	1.2068	0.0583136		169.556	1.0696	0.0476309		161.366	1.02509	0.0609568		166.752	1.07002	0.0427306		162.594	1.06655	0.0603751		118.617	1.07633	0.0521377		159.112	1.12075	0.06007										143.774	1.04541	0.0517932		142.807	1.04124
				154.167	1.12329	0.06093		160.205	1.04393	0.0612091		161.071	1.13745	0.047077		165.295	1.15502	0.0505019		161.066	1.06929	0.0570662		166.101	1.1175	0.0501736		158.543	1.21814	0.0675233		158.908	1.06784	0.0506147										148.846	1.12619	0.0551246		147.471	1.15992
				162.844	1.09625	0.0575912		162.146	1.10002	0.0474323		148.619	1.15854	0.0528013		164.104	1.21925	0.0555512		168.954	1.24941	0.0552278		155.219	1.1047	0.0495524		153.954	1.01249	0.0519683		156.624	1.14486	0.0491904										149.726	1.28789	0.0751173		137.751	1.09009
				159.184	1.11688	0.0496869		165.428	1.06768	0.0590269		153.67	1.11841	0.0569068		163.448	1.05973	0.0509721		162.408	1.1555	0.0628439		155.622	1.13448	0.0522461		159.041	1.05965	0.0496681		159.047	1.20522	0.0508754										137.364	1.19293	0.0753669		146.351	1.04503
				165.221	1.06828	0.0508835		179.036	1.19868	0.0503074		149.261	1.1262	0.0591927		160.552	1.1377	0.0426845		156.225	1.26229	0.0519888		195.059	1.08923	0.0718045		153.006	1.15895	0.0593795		157.547	1.14266	0.0555459										145.932	1.13272	0.0598382		151.541	1.11875
				163.183	1.06314	0.0542677		166.914	1.04101	0.0474388		167.41	1.05439	0.0574312		170.437	1.0711	0.0637724		158.657	1.13646	0.058051		157.341	1.08225	0.0473843		154.041	1.13449	0.0548625		152.084	1.23866	0.0718164										147.922	1.02486	0.0567806		142.301	1.14206
				167.246	1.0831	0.0638293		84.8431	1.13077	0.0678251		168.915	1.05517	0.0493319		164.221	1.13452	0.0626747		158.825	1.08057	0.0531657		165.642	1.19444	0.0607285		157.686	1.00611	0.0499663		149.694	1.28929	0.0602791										145.572	1.23917	0.0486552		141.689	1.26736
				160.227	1.18965	0.0519047		165.778	1.07194	0.0620057		156.213	1.1274	0.0531511		155.26	1.24346	0.0499658		159.165	1.29597	0.0612651		159.363	1.04376	0.0569951		159.917	1.03362	0.0714349		150.879	1.07743	0.0538853										147.626	1.15227	0.0609169		143.554	1.08312
				224.45	1.13264	0.060193		162.815	1.23667	0.0540163		165.839	1.08713	0.0468617		164.048	1.13795	0.0535405		161.071	1.06514	0.0641857		160.868	1.14559	0.0461376		157.233	1.21504	0.0535834		182.206	1.06319	0.0679889										143.897	1.03505	0.052486		151.056	1.13588
				162.507	1.04708	0.0517378		163.534	1.24912	0.0747829		159.763	1.16404	0.0480671		162.078	1.1072	0.0448277		154.946	1.02107	0.0523361		151.44	1.09098	0.05911		155.272	1.12549	0.054764		153.496	1.03863	0.0533412										145.307	1.08115	0.058511		144.935	1.17888
				161.413	1.05212	0.0416199		161.81	1.02117	0.0471361		160.405	1.12689	0.0630844		165.296	1.05952	0.0617122		155.236	1.06011	0.0439847		161.73	1.0581	0.049982		156.956	1.06501	0.0533648		157.826	1.07919	0.0592552										147.422	1.12097	0.0431322		141.681	1.13
				160.649	1.11181	0.052332		164.314	1.20538	0.0529414		151.77	1.10281	0.049843		160.446	1.25564	0.0632654		160.506	1.17103	0.0527128		160.186	1.14171	0.0766273		150.934	1.0809	0.0525393		161.142	1.12472	0.0561421										141.661	1.11412	0.0444133		134.786	1.09978
				164.391	1.05195	0.0460622		158.851	1.09053	0.055249		162.279	1.00451	0.0422721		165.008	1.05992	0.0439248		156.858	1.12792	0.0574907		165.21	1.19176	0.0480573		152.412	1.04071	0.0518873		158.447	1.13568	0.0459883										153.581	1.13207	0.0632085		139.795	1.06131
				158.982	1.03799	0.0506357		162.981	1.11313	0.0481164		166.668	1.25172	0.0591572		164.682	1.1187	0.0563877		156.225	1.21579	0.0478838		161.155	1.08811	0.0514156		162.161	1.11964	0.0544512		153.339	1.05289	0.0466059										140.556	1.04133	0.055825		140.991	1.18287
				163.387	1.15023	0.0519947		159.346	1.15855	0.0470873		158.255	1.14738	0.0547237		164.901	1.1005	0.0492479		156.691	1.20217	0.0599828		157.502	1.02281	0.0467333		159.394	1.08043	0.0547208		151.559	1.01474	0.0539319										145.749	1.22796	0.044233		139.39	1.09753
				163.755	1.02418	0.0500217		151.967	1.03693	0.0511562		159.539	1.10535	0.0586188		168.51	1.17401	0.0474523		170.274	1.20092	0.0748809		163.976	1.13015	0.0648662		157.547	1.05642	0.042705		154.881	1.03017	0.0486184										148.894	1.06859	0.0515475		150.729	1.06787
				174.978	1.27027	0.0536082		162.244	1.10223	0.0654983		160.591	1.14815	0.0734801		165.929	1.02133	0.0554227		155.853	1.02467	0.0536096		156.294	1.19613	0.0544354		154.964	1.2583	0.0574103		157.079	1.03976	0.0493946										151.119	1.29399	0.063518		142.563	1.02249
				161.865	1.06506	0.0357041		235.075	1.25761	0.0690055		166.044	1.13758	0.0615176		56.1196	1.0215	0.0473008		156.828	1.25627	0.0452019		156.57	1.07624	0.077668		154.26	1.14763	0.0613781		137.171	1.25057	0.0471234										140.099	1.12048	0.055754		139.175	1.12067
				161.971	1.17524	0.0444531		168.591	1.14863	0.0528539		157.831	1.0163	0.0538216		162.296	1.14778	0.0513653		171.61	1.08087	0.0553199		162.688	1.06484	0.0469214		156.759	1.06879	0.0489152		158.68	1.1177	0.0534477										140.448	1.25429	0.0529325		147.934	1.09253
				155.42	1.19938	0.0517018		165.037	1.13098	0.0480281		164.561	1.12603	0.0588928		164.776	1.01442	0.055256		165.503	1.06301	0.0512508		162.451	1.09965	0.0541572		152.278	1.17669	0.0428181		153.698	1.11831	0.0603966										171.24	1.26275	0.0741279		133.921	1.26223
				160.23	1.2323	0.0695674		101.3	1.03755	0.0440944		160.765	1.09284	0.059358		170.153	1.07037	0.0486499		160.361	1.12964	0.0465219		159.773	1.12375	0.053661		157.487	1.23122	0.0621032		160.679	1.07304	0.0550963										152.645	1.14613	0.0444712		142.087	1.09853
				156.609	1.11446	0.068783		160.239	1.18028	0.0507173		174.367	1.07706	0.0540958		165.569	1.09112	0.0658664		155.47	1.04191	0.0687661		156.159	1.13211	0.0586752		154.35	1.21352	0.0430682		150.745	1.12348	0.0623632										139.79	1.09682	0.0680001		140.466	1.06848
				168.616	1.1458	0.0581826		162.765	1.07091	0.0564417		163.704	1.12496	0.0541836		150.566	1.06816	0.0541846		159.896	1.1541	0.0564857		156.944	1.17905	0.0658224		158.322	1.01957	0.0626605		159.138	1.07662	0.0701527										149.19	1.21079	0.0608454		146.962	1.00295
				160.445	1.05411	0.0449114		158.486	1.16712	0.0419392		161.05	1.13361	0.061091		159.203	1.28411	0.0540629		159.834	1.06878	0.0509778		165.109	1.21172	0.0604788		163.565	1.10475	0.045359		153.068	1.11936	0.0570167										146.016	1.08059	0.0642001		146.533	1.05876
				158.955	1.14178	0.0513859		148.48	1.06456	0.0493939		167.923	1.19417	0.0674805		165.361	1.04966	0.0736731		158.395	1.13615	0.0560212		157.993	1.10552	0.0587331		158.012	1.14993	0.0538179		158.373	1.12889	0.0516831										150.068	1.27635	0.0482351		147.246	1.07472
				116.619	1.11276	0.0717029		168.022	1.19638	0.0523547		166.759	1.19318	0.0676332		160.641	1.01518	0.0527066		162.831	1.08699	0.059814		155.977	1.18101	0.058676		148.04	1.18415	0.0734664		153.831	1.15121	0.0524663										149.486	1.1398	0.0595255		146.543	1.04702
				161.328	1.11208	0.0507008		161.611	1.16559	0.0646329		165.09	1.05596	0.0364582		159.076	1.06544	0.0605183		163.913	1.11143	0.0551308		159.716	1.06998	0.0585844		108.036	1.14253	0.0773489		162.778	1.04521	0.0508803										150.939	1.0416	0.0574195		143.083	1.10247
				162.344	1.14219	0.0629742		162.052	1.11871	0.0496927		152.964	1.05963	0.0458612		160.721	1.24848	0.0498824		160.602	1.24393	0.0422908		149.279	1.13973	0.0658706		157.688	1.19212	0.0697882		164.124	1.05725	0.0566403										131.253	1.21338	0.0602302		148.857	1.11492
				163.461	1.12914	0.0528588		160.129	1.21	0.0503603		164.288	1.08982	0.044618		162.302	1.04444	0.05902		162.963	1.1958	0.0550011		159.573	1.08567	0.0603422		159.685	1.02589	0.0557733		143.766	1.17112	0.0560174										145.084	1.09733	0.0499968		142.879	1.24693
				162.141	1.15355	0.057827		159.928	1.10788	0.0385543		152.23	1.16438	0.0628315		164.531	1.05103	0.052144		161.302	1.04446	0.0565349		159.356	1.25263	0.0633811		160.68	1.22465	0.0538487		156.452	1.11217	0.060959										143.174	1.06755	0.0543546		149.904	1.03156
				162.082	1.03367	0.0642664		167.527	1.03799	0.0698118		162.692	1.07496	0.0478253		158.198	1.02443	0.0636089		158.482	1.07356	0.049505		159.044	1.08748	0.0683931		154.143	1.10811	0.0606711		157.753	1.1117	0.0589208										138.254	1.17224	0.0539746		145.518	1.11371
				162.885	1.11789	0.0547979		162.004	1.05141	0.05206		156.202	1.13925	0.056238		163.381	1.04872	0.0571632		158.313	1.08756	0.0581144		164.259	1.04301	0.0500373		153.757	1.09807	0.044902		157.454	1.11718	0.0505927										143.513	1.20784	0.0492078		146.941	1.25003
				163.524	1.11235	0.0511484		159.581	1.03923	0.0441584		161.678	1.17388	0.0600385		163.351	1.10668	0.0675801		165.641	1.10026	0.0522194		154.909	1.14134	0.0624372		162.47	1.11991	0.0583746		158.371	1.09123	0.0631128										149.942	1.01849	0.0593065		142.516	1.16877
				166.145	1.21161	0.05385		168.145	1.06184	0.0568348		163.7	1.02346	0.0414022		166.096	1.27284	0.0430441		161.013	1.11874	0.0538795		158.714	1.10673	0.053098		160.565	1.087	0.0545368		158.044	1.26908	0.0429725										124.767	1.2067	0.0687839		144.198	1.13407
				162.305	1.11722	0.0486735		160.403	1.04338	0.0662886		152.836	1.20811	0.0536536		169	1.04233	0.0596922		162.151	1.12267	0.0571036		160.305	1.07665	0.0582297		154.673	1.01448	0.0581091		161.539	1.13564	0.0568797										142.629	1.09716	0.0512158		144.197	1.05506
				160.952	1.18664	0.0641168		170.473	1.20758	0.0676888		161	1.06751	0.05116		166.918	1.04862	0.0565171		165.124	1.05787	0.0569599		163.309	1.14514	0.0548		143.048	1.21388	0.0510149		157.218	1.22001	0.0465431										146.767	1.09257	0.0475875		147.487	1.10817
				160.024	1.08954	0.0701176		165.119	1.1496	0.0652936		155.536	1.12348	0.0498904		172.138	1.07791	0.0485096		159.803	1.12598	0.0701797		123.759	1.16022	0.0674726		161.788	1.0997	0.0430149		161.381	1.07993	0.0675356										157.659	1.09674	0.0659102		138.959	1.01431
				165.244	1.04653	0.0498979		161.519	1.25843	0.0585524		163.17	1.107	0.0487706		168.783	1.15345	0.0434662		159.151	1.07532	0.0662478		159.907	1.13612	0.0652175						161.932	1.07891	0.0498613										146.484	1.06446	0.0527379		144.418	1.03469
				170.602	1.05935	0.0503174		167.305	1.09984	0.0492162		165.346	1.1749	0.0449412		181.853	1.20045	0.0691539		160.903	1.07805	0.0539776		165.276	1.13645	0.0558906						155.067	1.112	0.0472868										153.908	1.03837	0.0456873		147.387	1.05266
				154.733	1.22296	0.0492775		164.641	1.0426	0.0511146		162.628	1.09197	0.0444126		159.391	1.13484	0.0767566		158.196	1.08427	0.0520591		162.732	1.07011	0.0524912						162.539	1.07859	0.0563061										150.145	1.23794	0.0500357		140.108	1.06002
				162.889	1.15668	0.0536489		158.289	1.02214	0.0533129		167.885	1.25441	0.0470692		168.402	1.03251	0.0668962		161.19	1.09994	0.0632974		162.226	1.15482	0.0603399						151.701	1.11526	0.0604045										149.535	1.19077	0.0585278		133.84	1.12964
				173.226	1.14574	0.0495074		165.88	1.15969	0.0611811		158.277	1.14578	0.040743		157.272	1.03736	0.0553978		158.11	1.11425	0.0410781		165.735	1.18926	0.0459112						167.105	1.236	0.0417568										150.791	1.18051	0.0611885		143.581	1.14391
				149.886	1.2191	0.0585182		167.33	1.07913	0.0594329		171.234	1.08494	0.0405846		158.054	1.15931	0.0584353		163.476	1.15434	0.0425936		163.525	1.01963	0.0608761						154.365	1.15284	0.0488491										145.163	1.09414	0.0560609		147.693	1.14865
				159.651	1.09401	0.0480416		165.66	1.18527	0.0436025		162.675	1.05467	0.0473636		163.45	1.07362	0.0464198		161.979	1.028	0.0495472		165.548	1.14497	0.053206						152.435	1.09863	0.0534904										140.681	1.17229	0.0613575		151.217	1.08323
				163.941	1.12089	0.0453943		167.465	1.06628	0.0421872		172.323	1.07137	0.0671705		162.438	1.18576	0.0613854		156.179	1.09982	0.0472941		222.048	1.02144	0.0719308						157.236	1.12419	0.0526436										147.001	1.07227	0.0573206		147.069	1.04732
				161.756	1.295	0.0580108		163.245	1.15735	0.0523307		166.966	1.03777	0.0568858		155.727	1.22086	0.0533437		158.06	1.10013	0.0584579		160.057	1.14981	0.0571904						157.276	1.06322	0.0594136										146.152	1.10042	0.0647031		143.847	1.04786
				163.458	1.24823	0.0562428		165.165	1.09218	0.0480636		146.647	1.19774	0.0570085		156.686	1.10839	0.0473878		164.623	1.2365	0.0608822		168.643	1.07123	0.060576						154.177	1.09732	0.0558212										142.635	1.09143	0.044233		147.137	1.11407
				160.178	1.22213	0.0597989		158.88	1.14903	0.0516748		161.181	1.06636	0.057231		146.024	1.28792	0.0691036		160.322	1.01562	0.0516914		168.855	1.08235	0.0604103						159.016	1.13328	0.045514										149.618	1.26441	0.0595293		149.6	1.09162
				162.134	1.00299	0.0529121		154.897	1.05457	0.0581114		158.84	1.09624	0.05619		163.672	1.08749	0.0475763		157.96	1.07545	0.0422716		181.802	1.03401	0.0606966						146.394	1.22721	0.043208										152.769	1.23119	0.0545473		142.377	1.04546
				161.698	1.07298	0.0549071		165.63	1.01486	0.0580613		167.393	1.06233	0.0412428		163.564	1.05658	0.0507158		159.83	1.14441	0.0484448		162.208	1.06488	0.0405806						156.96	1.10977	0.0540021										144.951	1.04984	0.0651509		145.436	1.03194
				169.428	1.13953	0.0403439		158.472	1.09349	0.0419862		161.635	1.03112	0.0513911		160.206	1.07774	0.0525604		156.089	1.28311	0.0555086		159.573	1.20764	0.0578027						156.986	1.14784	0.0580189										145.345	1.08639	0.0574102		146.986	1.17355
				161.951	1.11976	0.0508758		151.562	1.1187	0.0671076		160.063	1.19677	0.0670094		162.011	1.15345	0.0475078		162.838	1.15316	0.0493644		158.22	1.09513	0.0543899						155.164	1.05952	0.0471722										148.281	1.06708	0.053772		145.805	1.25481
				166.949	1.09094	0.0629534		166.416	1.08957	0.0484854		161.566	1.06604	0.051834		161.061	1.09693	0.0754274		163.454	1.05051	0.055147		162.622	1.21593	0.0466913						158.617	1.25391	0.0503945										150.972	1.26856	0.0456375		139.215	1.04857
				168.325	1.06487	0.0679439		168.702	1.09302	0.0491349		157.187	1.04223	0.0577587		162.133	1.07053	0.0519213		165.434	1.08559	0.0504789		160.339	1.12884	0.0594976						155.005	1.12635	0.0625213										159.315	1.15985	0.0498592		146.11	1.07184
				162.744	1.08	0.0558548		172.306	1.04408	0.0537033		163.187	1.14214	0.0549951		158.367	1.22483	0.0497665		169.478	1.09597	0.0509668		163.318	1.06082	0.0543298						142.179	1.28922	0.0457561										145.781	1.07477	0.0658326		148.566	1.21787
				168.318	1.18126	0.0686596		157.645	1.14622	0.0530549		161.438	1.03013	0.0510928		165.398	1.03448	0.0523704		176.711	1.08347	0.0614793		163.267	1.11378	0.0464543						152.748	1.17753	0.0572346										143.798	1.0922	0.0673308		141.383	1.03949
				176.217	1.11067	0.063124		154.157	1.06422	0.0543256		161.405	1.02846	0.0603496		155.903	1.08098	0.043223		155.449	1.11438	0.0442635		162.442	1.15157	0.061222						149.469	1.10623	0.04538										149.282	1.07677	0.0477601		140.168	1.05885
				120.744	1.18261	0.0689997		170.097	1.04222	0.0498834		160.821	1.07794	0.0502658		170.087	1.02954	0.0478428		159.209	1.26588	0.0562735		164.598	1.08458	0.0618558						163.216	1.10288	0.0591296										150.213	1.05055	0.0609719		128.633	1.18589
				162.152	1.21138	0.0410499		159.04	1.2275	0.0556905		151.956	1.16946	0.0448644		166.305	1.23062	0.0536049		166.701	1.06389	0.0590286		160.657	1.04088	0.0521664						156.953	1.12416	0.0535749										144.377	1.09927	0.0557627		124.454	1.07334
				171.307	1.07504	0.0721906		161.776	1.10019	0.0518446		162.401	1.09426	0.0496082		159.323	1.23853	0.0482969		156.288	1.06756	0.0459116		157.742	1.1008	0.0495799						164.618	1.11516	0.0494764										150.257	1.12823	0.0550535		146.875	1.15442
				157.261	1.0482	0.0518791		161.499	1.25424	0.0648738		162.837	1.0044	0.0545208		160.412	1.13727	0.0595427		161.184	1.14809	0.0550552		158.45	1.09368	0.0464472						155.588	1.02994	0.0564313										141.633	1.08243	0.0714183		146.163	1.1209
				203.006	1.07749	0.0781763		170.972	1.08298	0.0414463		164.269	1.06955	0.045537		163.583	1.1789	0.0767414		167.849	1.18967	0.048468		165.356	1.17279	0.06994						158.695	1.21956	0.05174										148.418	1.1068	0.0492684		145.452	1.04566
				164.15	1.07446	0.0570462		160.372	1.21112	0.0458829		163.549	1.09048	0.0583942		166.409	1.04684	0.0519675		163.999	1.10307	0.0436516		163.264	1.14518	0.0601889						156.867	1.07837	0.0580167										144.181	1.1076	0.0650387		144.163	1.17863
				151.687	1.07296	0.0572844		166.663	1.04713	0.0586305		158.01	1.18041	0.0570532		157.83	1.22197	0.0726633		163.337	1.01534	0.0551968		163.011	1.12561	0.0474905						146.687	1.0851	0.0572524										146.544	1.06719	0.0602427		145.893	1.08201
				163.314	1.12021	0.0444518		162.46	1.12434	0.0461659		160.313	1.03507	0.0576322		166.185	1.21184	0.051597		159.207	1.2279	0.0544238		159.683	1.09043	0.0478241						158.268	1.08393	0.0519737										146.311	1.06414	0.0623254		150.294	1.20622
				160.488	1.21341	0.054117		161.065	1.26103	0.0767759		161.425	1.13563	0.061398		157.507	1.13046	0.0446792		162.866	1.18317	0.0399569		159.937	1.03731	0.072163						162.297	1.07293	0.055026										144.447	1.06456	0.0572382		144.41	1.17062
				157.38	1.12772	0.0398419		160.335	1.09729	0.0514405		159.137	1.21325	0.0373721		159.243	1.16115	0.0575861		159.793	1.08854	0.0467211		171.062	1.0875	0.0731326						155.794	1.11242	0.0524461										141.442	1.04988	0.060209		143.415	1.13084
				161.649	1.1321	0.0537429		147.368	1.1464	0.053712		164.475	1.10548	0.0604499		159.5	1.23522	0.0556746		157.977	1.21825	0.0630689		168.779	1.04852	0.0574128						154.023	1.03543	0.0632481										142.883	1.04148	0.0667018		141.904	1.07557
				153.921	1.13994	0.0611514		158.126	1.22581	0.0583301		169.677	1.09042	0.0579996		154.167	1.13265	0.0579636		168.717	1.13561	0.0558279		161.63	1.12222	0.0598992						156.035	1.15145	0.0502159										140.918	1.05015	0.0595366		149.218	1.09109
				159.286	1.06725	0.0486968		161.232	1.0942	0.0604296		163.718	1.10087	0.0510614		159.649	1.2001	0.041248		168.629	1.05149	0.0421665		168.304	1.13437	0.0482635						163.716	1.16606	0.064795										148.897	1.17893	0.0719588		149.868	1.16259
				166.833	1.01157	0.0626881		163.085	1.08501	0.0607014		165.364	1.12249	0.0557894		162.537	1.12671	0.0478296		160.483	1.06681	0.0514311		160.348	1.25047	0.0581582						153.903	1.06639	0.0565444										148.934	1.06648	0.0474876		144.557	1.09122
				157.196	1.15046	0.0436189		158.729	1.11618	0.0521522		163.782	1.13893	0.0502742		164.453	1.03133	0.037311		157.041	1.04651	0.0526298		167.308	1.16516	0.0795142						151.162	1.14387	0.0522657										146.837	1.05402	0.0669187		150.066	1.03383
				170.216	1.18453	0.0494785		158.285	1.09746	0.048105		165.042	1.13267	0.044182		164.457	1.09964	0.0521959		162.608	1.04347	0.0531895		164.446	1.10704	0.054069						146.18	1.10436	0.0788766										148.823	1.04804	0.0520474		142.941	1.05653
				157.602	1.02034	0.0612213		37.3703	1.21685	0.0567653		156.467	1.06111	0.0461041		168.503	1.1461	0.0621651		163.011	1.05717	0.0501861		164.462	1.24557	0.0766687						160.006	1.03927	0.0541561										138.567	1.17023	0.0611018		142.515	1.10542
				158.292	1.0144	0.0512601		164.652	1.14088	0.0779344		164.546	1.13564	0.0562293		161.711	1.08722	0.0451189						163.758	1.11101	0.0622877						155.7	1.15263	0.0491837										131.689	1.14951	0.0474142		140.247	1.09927
				161.369	1.08342	0.055275		166.542	1.08282	0.070529		159.519	1.29697	0.06834		164.445	1.14839	0.0409028						158.802	1.25707	0.0671415						151.519	1.05656	0.0518659										143.555	1.15485	0.0508017		148.51	1.04663
				157.95	1.06345	0.0647462		161.514	1.22033	0.0471935		156.183	1.16188	0.0575993		164.232	1.13644	0.0514877						163.514	1.04653	0.0496827						157.558	1.14082	0.043064										147.748	1.05036	0.0346661		144.737	1.11995
				162.143	1.12525	0.0443264		159.211	1.05506	0.0571326		137.963	1.24644	0.0631989		156.845	1.14483	0.050992						162.485	1.1534	0.0519808						152.483	1.0198	0.0561719										139.235	1.12806	0.0605594		152.658	1.18235
				160.443	1.09281	0.0500387		160.131	1.10752	0.0502008		152.123	1.18871	0.0580447		163.796	1.06511	0.0602189						167.358	1.15372	0.066593						160.731	1.06319	0.0720802										147.092	1.10423	0.0461528		149.115	1.17348
				155.343	1.21953	0.0551134		162.255	1.15005	0.0465996		149.074	1.26806	0.0652322		160.318	1.06425	0.058155						163.088	1.06204	0.0506469						163.539	1.13367	0.0457223										142.349	1.09506	0.0533396		146.454	1.11327
				154.217	1.11678	0.0600006		156.852	1.09115	0.048571		162.015	1.24194	0.0767926		164.431	1.0281	0.0514967						163.859	1.23686	0.0496551						158.015	1.13751	0.0414482										146.865	1.12645	0.0448826		149.678	1.17789
				163.066	1.13595	0.0700686		155.009	1.19005	0.0541833		154.458	1.27993	0.0616667		163.181	1.11361	0.049247						163.866	1.03656	0.0563982						159.846	1.12652	0.058514										141.198	1.09572	0.0586212		141.212	1.07278
				164.835	1.01084	0.0353695		132.17	1.16369	0.060773		150.91	1.17457	0.0696822		161.04	1.06672	0.0699825						164.656	1.01784	0.0721729						162.059	1.2243	0.0564013										145.773	1.03317	0.0534299		148.014	1.1356
				163.384	1.03635	0.0551881		170.242	1.10834	0.0690775		147.368	1.15542	0.0685872		169.078	1.02678	0.0471917						169.186	1.09398	0.0686255						153.899	1.13666	0.0550637										120.72	1.04329	0.0552596		137.539	1.16055
				242.341	1.20145	0.0739648		161.395	1.0513	0.0582925		152.594	1.04688	0.0658338		158.184	1.15043	0.0570584						161.508	1.14529	0.0592891						155.657	1.08207	0.0543977										146.962	1.10217	0.0541449		138.793	1.12892
				151.937	1.20376	0.0647173		158.185	1.11703	0.0504092		146.996	1.19876	0.053261		157.229	1.04119	0.0552245						173.47	1.22992	0.0576767						147.67	1.21224	0.0601484										144.686	1.06473	0.0571771		145.406	1.07543
				161.948	1.06087	0.0507308		133.483	1.23677	0.0527875		151.07	1.22676	0.0601638		161.719	1.04265	0.053821						165.639	1.085	0.0668427						129.415	1.15266	0.0706342										145.036	1.24372	0.0736506		143.258	1.09545
				164.1	1.1156	0.0462552		160.382	1.0913	0.0597496		153.142	1.07613	0.0615898		160.076	1.14017	0.0565488						168.608	1.21298	0.0556836						160.206	1.06375	0.0756939										124.899	1.24381	0.0596984		135.245	1.13308
				93.562	1.15624	0.0614264		157.223	1.03549	0.0524573		160.694	1.14306	0.0454013		174.27	1.22155	0.0676307						165.383	1.14271	0.0618237						158.959	1.06619	0.0533159										144.486	1.09809	0.0630886		141.084	1.03485
				155.123	1.11314	0.0452472		156.295	1.28216	0.0353011		155.842	1.16145	0.0575495		162.465	1.1213	0.0427436						168.125	1.04796	0.0524104						160.82	1.0206	0.054934										140.189	1.12417	0.0465432		143.848	1.12617
				155.458	1.07672	0.0502812		158.627	1.03807	0.056698		147.102	1.12533	0.0624738		161.174	1.1047	0.0620928						158.299	1.20268	0.0638238						158.784	1.03071	0.0563548										141.22	1.0508	0.0780305		202.952	1.15615
				156.08	1.03788	0.0609605		164.91	1.11066	0.059008		141.759	1.25528	0.0609077		157.072	1.05056	0.052769						164.156	1.10369	0.0496234						156.838	1.23281	0.0787772										146.402	1.19068	0.0524247		150.993	1.21565
				152.8	1.22127	0.048924		169.427	1.23958	0.0496232		151.371	1.10411	0.0652731		154.947	1.1107	0.0714181						165.55	1.10643	0.061389						159.325	1.07589	0.0479416										145.403	1.17541	0.0452312		144.995	1.04593
				163.772	1.12084	0.0735448		169.919	1.10581	0.0581381		147.287	1.14813	0.0497264		157.978	1.0786	0.0511567						163.999	1.14773	0.0670184						148.851	1.25421	0.0587308										149.81	1.03857	0.0482003		145.873	1.12142
				161.902	1.20817	0.0585159		165.946	1.11428	0.0581554		140.173	1.25991	0.0596136		155.608	1.20911	0.0438315						164.019	1.04941	0.0566449						152.976	1.03353	0.0628887										126.989	1.10485	0.0750397		138.368	1.10512
				150.797	1.18717	0.048167		155.604	1.12844	0.0543016		153.171	1.10466	0.0640839		162.724	1.09969	0.0463096														160.782	1.11087	0.0622803										144.143	1.15027	0.055788		143.628	1.23835
				147.539	1.0884	0.0524029		166.636	1.19272	0.0611539		152.318	1.11668	0.0545039		162.171	1.1317	0.0546788														156.337	1.04924	0.0450002										145.3	1.14675	0.0612199		146.464	1.26408
				152.637	1.14892	0.0542378		145.24	1.25765	0.0558189		147.107	1.22667	0.0703883		144.053	1.05509	0.0419706																										127.175	1.04286	0.0742927		136.6	1.27665
				157.67	1.01016	0.051979		157.945	1.11179	0.0626842		152.535	1.14639	0.0748342		161.411	1.11828	0.0544571																										149.507	1.25779	0.0548989		143.935	1.17037
				149.65	1.09581	0.0647346		155.179	1.05562	0.0738953		155.853	1.06122	0.0724451		157.478	1.13345	0.0485929																										146.313	1.09593	0.0542298		143.545	1.16995
				151.136	1.04488	0.0465254		153.343	1.26507	0.053587		137.527	1.22149	0.068676		159.818	1.13205	0.0583234																										146.784	1.16453	0.0654928		145.811	1.0939
				148.116	1.13188	0.0764102		154.105	1.04852	0.053762		150.14	1.23809	0.0702498		191.462	1.29285	0.0606402																										139.856	1.27752	0.0552316		142.347	1.09906
				161.192	1.06393	0.0591925		143.84	1.16753	0.0599778		157.024	1.19625	0.0673521		154.769	1.28519	0.0531558																										113.091	1.25263	0.0669785		137.48	1.08924
				154.173	1.06433	0.0647602		153.315	1.08272	0.0487781		141.363	1.11816	0.0645313		161.523	1.06914	0.0410542																										129.195	1.01941	0.069917		142.65	1.00518
				163.381	1.10873	0.0536795		152.887	1.09645	0.0637188		120.883	1.05546	0.0740541		161.054	1.06679	0.0698904																										142.98	1.10422	0.0531084		137.386	1.0828
				154.853	1.0827	0.0540567		155.38	1.06789	0.0573725		144.388	1.29078	0.060202		165.082	1.1796	0.044707																										149.313	1.07455	0.0778008		125.469	1.25968
				151.584	1.13922	0.057174		156.343	1.14463	0.0485215		154.187	1.17116	0.0749856		165.61	1.12641	0.0689248																										142.922	1.10432	0.0623966		138.497	1.15756
				153.845	1.03333	0.0511627		148.882	1.08671	0.0680382		154.065	1.11749	0.0435258		154.891	1.09618	0.0499617																										145.052	1.17032	0.0584548		129.917	1.08858
				154.792	1.26939	0.0551135		148.694	1.10243	0.0527521		153.817	1.15558	0.0644041		153.387	1.08052	0.0493255																										146.671	1.13351	0.0567305		114.646	1.17858
				151.417	1.04666	0.0578014		167.44	1.0621	0.0563299		159.241	1.05635	0.063959		165.944	1.05908	0.0517928																										152.545	1.05219	0.0473241		125.009	1.18424
				158.053	1.17053	0.0496154		146.407	1.11513	0.0488295		155.566	1.29131	0.0711178		161.508	1.12893	0.0638151																										144.116	1.10215	0.0647937		134.981	1.04905
				159.546	1.16265	0.0771255		121.263	1.0613	0.0554353		154.651	1.13418	0.0658454		166.27	1.08204	0.0522501																										146.085	1.05873	0.0665064		145.105	1.09623
				157.023	1.20345	0.0609994		155.288	1.17118	0.0583187		157.262	1.12035	0.0593679		123.787	1.21905	0.0539604																										147.381	1.17443	0.0539721		140.955	1.13526
				155.84	1.07807	0.0490617		155.57	1.25099	0.0654468		153.605	1.06693	0.0732023		160.793	1.06462	0.0729599																										134.212	1.2696	0.0508962		149.097	1.25442
				157.315	1.18593	0.0507289		154.523	1.11126	0.0558987		153.665	1.01638	0.0599317		157.525	1.22241	0.0582785																										149.806	1.26762	0.0554207		147.758	1.0323
				161.509	1.03577	0.0561629		156.34	1.25747	0.0595985		155.736	1.13477	0.0660426		158.427	1.05232	0.0415734																										150.424	1.16178	0.0526738		137.794	1.06596
				158.711	1.07785	0.0440973		155.427	1.07354	0.0439205		124.961	1.05536	0.0564855		164.241	1.04286	0.0531468																										146.858	1.06135	0.0461025		149.044	1.04501
				156.096	1.08077	0.0447863		258.978	1.18075	0.076488		158.458	1.03616	0.0419036		163.788	1.14915	0.050242																										146.49	1.11482	0.0549922		146.563	1.13963
				160.257	1.14752	0.0476708		157.485	1.06505	0.0478027		169.452	1.15653	0.068977		163.957	1.06922	0.0456364																										145.205	1.0639	0.0576909		89.0485	1.04083
				158.022	1.02998	0.0402679		137.915	1.0608	0.052401		154.89	1.1074	0.0711982		156.079	1.13095	0.0612117																										144.607	1.08034	0.0586836		144.4	1.06694
				154.835	1.01122	0.0522447		144.909	1.12085	0.0535201		154.601	1.12978	0.0536615		161.109	1.07388	0.065294																														150.959	1.12203
				160.827	1.08741	0.0729634		160.618	1.07061	0.0524902		154.162	1.08034	0.057419		157.306	1.1675	0.0526727																														147.844	1.15209
				159.026	1.06748	0.042394		150.039	1.11491	0.0574272		139.973	1.09731	0.0544726		157.311	1.2835	0.0536089
				157.267	1.16821	0.0496204		151.04	1.09476	0.0532102		145.371	1.26779	0.048464
				155.109	1.12439	0.0535512		156.858	1.14748	0.049479		151.768	1.18833	0.0518427
				153.818	1.04536	0.0546965		156.392	1.16412	0.0581539		153.2	1.1302	0.0607096
				160.732	1.1407	0.0693628		157.389	1.23938	0.0463578		160.69	1.07218	0.0503881
				152.466	1.08431	0.0759478		159.057	1.08091	0.0539833		155.715	1.11942	0.0470376
				153.067	1.07196	0.0703264		151.152	1.04601	0.0545052		146.522	1.22267	0.0350514
				166.805	1.23818	0.0717369		156.348	1.06895	0.0538365		150.767	1.05662	0.0581532
				156.033	1.09129	0.0443843		157.321	1.13268	0.0460352		150.523	1.07682	0.0524759
				154.339	1.28011	0.0642962		147.623	1.08607	0.0443791		159.697	1.08126	0.0520055
				134.764	1.20797	0.059059		159.297	1.02791	0.0506898		159.652	1.11697	0.0594261
				156.367	1.0892	0.0596995		158.333	1.17195	0.0710409		109.329	1.21018	0.0776996
				162.984	1.2237	0.0498313		133.196	1.17869	0.0633224		154.266	1.0499	0.0444804
				151.928	1.19087	0.0434518		156.94	1.09354	0.0510336		161.931	1.22689	0.0465089
				154.547	1.05005	0.0529049		154.594	1.15129	0.0703866		133.768	1.12091	0.0449776
				153.899	1.01735	0.0550071		154.856	1.03861	0.0581435		156.629	1.09183	0.049136
				156.036	1.07217	0.0792962		152.438	1.28392	0.0533793		162.456	1.1143	0.0637866
				144.883	1.21374	0.0673464		129.494	1.04962	0.0715629		143.88	1.10009	0.0702863
				152.487	1.06563	0.0745447		162.366	1.05994	0.0581359		157.606	1.05214	0.0515485
				159.128	1.02044	0.0407559		154.606	1.21065	0.0573171		151.467	1.14498	0.0641835
				154.608	1.07947	0.0629029		159.312	1.14245	0.0536904		155.102	1.03683	0.0532306
				158.6	1.04547	0.0527665		165.826	1.10204	0.0574254		147.896	1.04873	0.0506655
				151.279	1.03857	0.0682243		147.754	1.17722	0.0395354		149.358	1.17426	0.0724352
				148.845	1.24366	0.0589144		162.131	1.11704	0.0470617		152.896	1.21667	0.0603347
				150.307	1.12627	0.0670836		145.133	1.03437	0.052476		184.527	1.28576	0.053566
				158.034	1.11613	0.0562844		146.073	1.05389	0.0552773		153.605	1.04223	0.0491176
				156.735	1.1652	0.0525452		156.16	1.21605	0.0547886		153.363	1.06049	0.0551486
				149.629	1.25125	0.052168		159.11	1.05659	0.0722721		153.361	1.1451	0.0597976
				154.665	1.07656	0.0509704		165.22	1.11372	0.0632816		146.856	1.11595	0.0620099
				149.569	1.07501	0.0786556		168.117	1.17643	0.0689031		145.553	1.06029	0.0510302
				154.547	1.01061	0.0649065		159.685	1.18303	0.0482368		154.365	1.08981	0.0558937
				155.117	1.24166	0.0635429		152.626	1.04023	0.0560343		160.013	1.07639	0.0506656
				151.183	1.26583	0.0582104		154.805	1.10567	0.056825		160.417	1.18447	0.0489561
				154.61	1.1192	0.0579857		158.911	1.08451	0.0454698		154.668	1.07417	0.06364
				162.043	1.15274	0.0472556		158.979	1.11541	0.057086		155.524	1.03608	0.0619569
				155.696	1.10007	0.0525852		164.55	1.14411	0.0457307		141.144	1.06633	0.0645249
				155.25	1.22505	0.0545714		164.979	1.24202	0.0487436		157.211	1.01349	0.0509302
				150.863	1.06855	0.0743294		146.7	1.1789	0.0568099		154.374	1.04806	0.0541858
				130.445	1.1315	0.058499		162.345	1.08813	0.0579476		155.491	1.1482	0.0438957
				148.205	1.04435	0.07492		160.338	1.07681	0.0601835		157.476	1.09902	0.0380784
				151.419	1.0143	0.0639616		149.722	1.05377	0.0544055		159.268	1.08607	0.0509642
				157.957	1.07703	0.0487851		153.345	1.09856	0.0464405		158.768	1.17427	0.0553936
				158.289	1.13274	0.0527528		156.182	1.10442	0.0565693		160.684	1.01743	0.0677619
				158.57	1.075	0.0633182		157.038	1.13969	0.0445929		151.585	1.07443	0.0469398
				155.925	1.05919	0.0473143		154.577	1.01378	0.0476305		154.374	1.1103	0.0649434
				150.319	1.25373	0.0693555		158.674	1.0877	0.0493602		159.982	1.02557	0.0593094
				160.095	1.01482	0.0365665		181.345	1.13507	0.0561931		123.436	1.1593	0.0663255
				159.221	1.14647	0.079677		161.258	1.06715	0.0541434		156.371	1.11436	0.0550293
				161.357	1.28834	0.0748747		161.398	1.13605	0.0521827		158.954	1.05647	0.0593474
				152.012	1.13226	0.0668786		160.524	1.11602	0.0575619		157.626	1.07398	0.0488281
				156.834	1.03989	0.063181		159.189	1.10778	0.0554611		170.237	1.05224	0.051898
				156.005	1.20958	0.0642493		158.854	1.11229	0.0501187		152.95	1.1724	0.0582858
				157.057	1.11425	0.0689701		160.372	1.09264	0.0580881		157.242	1.11219	0.0533542
				148.464	1.15859	0.0488902		152.681	1.09277	0.0480876		155.297	1.06658	0.056034
				154.852	1.07519	0.0543458		165.326	1.17774	0.0637706		152.941	1.07039	0.0585818
				157.018	1.10513	0.0759127		150.261	1.17545	0.0718207		152.8	1.16783	0.0537711
				158.257	1.01213	0.0704821		155.209	1.10952	0.0545067		164.783	1.04797	0.0535867
				157.45	1.22148	0.0492548		154.097	1.0368	0.0596219		159.362	1.10648	0.0554813
				154.755	1.07966	0.0458589		156.165	1.01861	0.0562217		154.035	1.04809	0.075043
				160.509	1.13904	0.0664607		154.074	1.05551	0.0593208		165.45	1.15661	0.0739498
				152.412	1.17593	0.0521248		164.442	1.07553	0.0699652		157.61	1.05154	0.0571025
				163.266	1.11402	0.0597029		160.078	1.06343	0.0415694		164.361	1.09033	0.0547865
				159.534	1.04745	0.0503442		155.897	1.18656	0.0424805		141.46	1.22391	0.0540912
				148.012	1.20008	0.0573491		165.304	1.09495	0.0607188		158.619	1.11559	0.0445327
				163.205	1.27368	0.0534983		162.757	1.0654	0.0358224		151.669	1.02738	0.0579433
				139.994	1.2616	0.0728011		161.377	1.14102	0.0537547		154.296	1.17038	0.0450517
				154.956	1.12055	0.0615534		164.394	1.03274	0.0496104		222.462	1.22193	0.0748675
				156.74	1.20409	0.0562626		162.327	1.02658	0.0524821		153.461	1.20162	0.0565363
				145.147	1.25685	0.0772991		157.313	1.14113	0.0500061		159.294	1.0987	0.0724042
				161.989	1.06591	0.0579715		160.339	1.09702	0.0528099		158.4	1.01282	0.0360377
				151.481	1.13066	0.0600066		140.725	1.2182	0.0430576		156.953	1.10166	0.0422616
				149.716	1.22728	0.0554644		162.493	1.09377	0.0483308		180.829	1.07787	0.0600114
				157.741	1.06052	0.051169		154.473	1.09749	0.0605973		142.109	1.17196	0.0453829
				157.116	1.20126	0.0495444		161.658	1.09589	0.0576291		162.298	1.05535	0.0503705
				153.924	1.16758	0.0535428		159.606	1.05341	0.053255		174.17	1.23156	0.0653764
				154.619	1.04287	0.0493313		142.964	1.22543	0.0560791		152.555	1.01629	0.0499054
				162.222	1.11234	0.0547534		158.903	1.17831	0.0632006		159.789	1.1357	0.0690443
				162.633	1.09656	0.0446004		157.472	1.09017	0.0574513		152.923	1.11064	0.0519358
				161.733	1.16263	0.0750672		156.563	1.10003	0.0556935		162.463	1.08531	0.0579757
				148.642	1.04424	0.0491106		161.667	1.10541	0.0593869		158.538	1.24851	0.0508015
				159.503	1.07627	0.0385445		162.199	1.27553	0.0621364		155.557	1.13337	0.0648294
				197.435	1.2869	0.0717603		153.122	1.12508	0.0434887		152.777	1.15333	0.0573508
				155.903	1.18711	0.0627682		156.963	1.22597	0.0558819		154.804	1.18315	0.0542588
				155.722	1.19478	0.0653887		163.819	1.11594	0.0617177		161.653	1.04963	0.06504
				150.014	1.08362	0.0600969		140.632	1.02925	0.0736094		154.689	1.09953	0.0443098
				156.706	1.18645	0.0512309		165.446	1.16119	0.0569991		160.305	1.18111	0.0755369
				152.953	1.11611	0.057055		155.961	1.06484	0.0572279		162.616	1.03779	0.0508749
				159.694	1.12379	0.0502133		151.687	1.09179	0.037415		156.241	1.09602	0.0512268
				154.415	1.11497	0.0567759		126.847	1.13156	0.0620522		153.081	1.16028	0.0623159
				157.717	1.15856	0.040403		156.439	1.11863	0.0462404		155.398	1.18572	0.0499552
				161.396	1.10165	0.0597877		156.556	1.03303	0.0524277		154.148	1.1504	0.0661844
				156.689	1.02057	0.0635986		156.124	1.1369	0.0545881		156.534	1.29714	0.0478042
				153.412	1.18745	0.0684366		155.542	1.06105	0.0587847		158.335	1.08029	0.0739527
				156.214	1.04086	0.0553608		169.208	1.21934	0.0508154		171.366	1.09419	0.0510727
				148.781	1.20051	0.0499105		155.821	1.06618	0.0419604		147.861	1.05813	0.0712506
				157.795	1.04418	0.051712		158.781	1.12316	0.0455466		145.55	1.08763	0.0756846
				145.841	1.14027	0.06299		153.726	1.04299	0.0623834		144.434	1.02472	0.0784859
				168.204	1.22269	0.0511247		152.71	1.09574	0.0482437		155.394	1.07674	0.0648285
				157.929	1.05531	0.0696867		157.299	1.0134	0.0558385		150.634	1.10594	0.0748995
				89.2548	1.27846	0.0435611		160.527	1.14254	0.0654792		152.759	1.16097	0.0650807
				157.998	1.04388	0.0580558		157.766	1.12121	0.066944		157.548	1.07778	0.0622859
				157.533	1.11377	0.0384537		157.365	1.13623	0.0565699		153.32	1.06137	0.0674842
				122.117	1.11741	0.0531838		145.914	1.13232	0.0658958		148.201	1.1088	0.0636539
				165.61	1.14768	0.0505306		153.265	1.14869	0.0481412		142.397	1.12082	0.0771177
				157.525	1.05707	0.07176		156.042	1.07871	0.0591016		149.135	1.04184	0.0476916
				167.482	1.16683	0.0716358		157.677	1.15983	0.0547227		157.379	1.06963	0.0538482
				150.989	1.0971	0.0433182		158.085	1.00968	0.0527234		150.646	1.17594	0.0767005
				162.28	1.11411	0.0607797		159.688	1.10911	0.0565469		146.38	1.23197	0.0723914
				157.731	1.1509	0.0515469		130.599	1.06193	0.0631879		147.754	1.2041	0.0748433
				154.569	1.2097	0.0642986		160.445	1.11319	0.038957		161.399	1.28351	0.0728194
				149.826	1.10243	0.0595657		164.625	1.29955	0.0519202		150.088	1.18372	0.0628046
				154.416	1.17159	0.0500475		164.238	1.16541	0.0673309		154.019	1.20603	0.0712048
				145.458	1.03062	0.04374		157.138	1.20196	0.0633518		152.373	1.00636	0.0762732
				157.744	1.19741	0.0507706		159.625	1.11351	0.0610228		150.925	1.05681	0.0584095
				155.996	1.0897	0.052688		159.883	1.16228	0.0625799		156.171	1.0972	0.060233
				118.617	1.07633	0.0521377		152.353	1.12548	0.0664547		155.953	1.27435	0.0696765
				158.543	1.21814	0.0675233		150.431	1.24718	0.0593414		134.421	1.14651	0.0700095
				153.954	1.01249	0.0519683		161.904	1.15996	0.0612264		151.382	1.07404	0.0769645
				159.041	1.05965	0.0496681		146.415	1.14245	0.0639846		147.918	1.24338	0.0602877
				153.006	1.15895	0.0593795		161.528	1.15237	0.0443443		155.632	1.06792	0.0656035
				154.041	1.13449	0.0548625		158.876	1.04871	0.0502147		168.25	1.22564	0.0530371
				157.686	1.00611	0.0499663		159.796	1.05197	0.0627606		157.303	1.2022	0.0762236
				159.917	1.03362	0.0714349		159.112	1.12075	0.06007		162.701	1.09352	0.0529771
				157.233	1.21504	0.0535834		158.908	1.06784	0.0506147		158.264	1.26906	0.0660513
				155.272	1.12549	0.054764		156.624	1.14486	0.0491904		162.542	1.04791	0.0492824
				156.956	1.06501	0.0533648		159.047	1.20522	0.0508754		150.192	1.07341	0.0540189
				150.934	1.0809	0.0525393		157.547	1.14266	0.0555459		162.875	1.0613	0.0544569
				152.412	1.04071	0.0518873		152.084	1.23866	0.0718164		163.446	1.11723	0.0461607
				162.161	1.11964	0.0544512		149.694	1.28929	0.0602791		155.363	1.16455	0.0535231
				159.394	1.08043	0.0547208		150.879	1.07743	0.0538853		139.227	1.02719	0.0543298
				157.547	1.05642	0.042705		182.206	1.06319	0.0679889		158.245	1.20811	0.0633767
				154.964	1.2583	0.0574103		153.496	1.03863	0.0533412		120.858	1.21766	0.0736559
				154.26	1.14763	0.0613781		157.826	1.07919	0.0592552		151.496	1.26376	0.0564364
				156.759	1.06879	0.0489152		161.142	1.12472	0.0561421		159.482	1.13457	0.0463038
				152.278	1.17669	0.0428181		158.447	1.13568	0.0459883		167.629	1.13931	0.0550706
				157.487	1.23122	0.0621032		153.339	1.05289	0.0466059		154.224	1.1359	0.0515324
				154.35	1.21352	0.0430682		151.559	1.01474	0.0539319		160.312	1.21144	0.0616729
				158.322	1.01957	0.0626605		154.881	1.03017	0.0486184		166.147	1.01208	0.0602753
				163.565	1.10475	0.045359		157.079	1.03976	0.0493946		164.135	1.08757	0.0683176
				158.012	1.14993	0.0538179		137.171	1.25057	0.0471234		165.013	1.25365	0.0538394
				148.04	1.18415	0.0734664		158.68	1.1177	0.0534477		159.581	1.10806	0.0597466
				108.036	1.14253	0.0773489		153.698	1.11831	0.0603966		162.854	1.15994	0.0449226
				157.688	1.19212	0.0697882		160.679	1.07304	0.0550963		156.832	1.0556	0.049414
				159.685	1.02589	0.0557733		150.745	1.12348	0.0623632		156.226	1.06091	0.0645133
				160.68	1.22465	0.0538487		159.138	1.07662	0.0701527		160.102	1.00528	0.0568412
				154.143	1.10811	0.0606711		153.068	1.11936	0.0570167		155.147	1.06571	0.0543572
				153.757	1.09807	0.044902		158.373	1.12889	0.0516831		164.072	1.11333	0.0449346
				162.47	1.11991	0.0583746		153.831	1.15121	0.0524663		159.202	1.08787	0.0556101
				160.565	1.087	0.0545368		162.778	1.04521	0.0508803		176.83	1.08363	0.0494935
				154.673	1.01448	0.0581091		164.124	1.05725	0.0566403		164.368	1.16174	0.0477295
				143.048	1.21388	0.0510149		143.766	1.17112	0.0560174		163.269	1.25207	0.0522134
				161.788	1.0997	0.0430149		156.452	1.11217	0.060959		162.205	1.15043	0.0679493
				170.216	1.02387	0.0492591		157.753	1.1117	0.0589208		151.572	1.05116	0.0615905
				164.468	1.01234	0.0449371		157.454	1.11718	0.0505927		155.938	1.12876	0.0650332
				165.118	1.06137	0.0518729		158.371	1.09123	0.0631128		157.964	1.048	0.0459662
				162.565	1.05277	0.0487502		158.044	1.26908	0.0429725		158.419	1.06414	0.0543721
				160.852	1.09831	0.0597289		161.539	1.13564	0.0568797		160.149	1.09917	0.0564886
				169.455	1.07938	0.0713756		157.218	1.22001	0.0465431		159.867	1.14551	0.0505387
				156.266	1.16921	0.0628919		161.381	1.07993	0.0675356		159.222	1.03045	0.0603841
				161.329	1.13516	0.0563468		161.932	1.07891	0.0498613		157.903	1.04743	0.0426744
				168.617	1.09494	0.0478604		155.067	1.112	0.0472868		161.097	1.043	0.0672139
				159.685	1.24778	0.0511607		162.539	1.07859	0.0563061		152.442	1.01972	0.0605607
				157.298	1.15525	0.0555581		151.701	1.11526	0.0604045		156.53	1.0904	0.0522659
				161.069	1.03991	0.0576095		167.105	1.236	0.0417568		160.99	1.24822	0.0613597
				168.159	1.09589	0.0572552		154.365	1.15284	0.0488491		154.444	1.10121	0.0498853
				157.769	1.12838	0.0526025		152.435	1.09863	0.0534904		158.069	1.24894	0.0521615
				121.839	1.10684	0.049779		157.236	1.12419	0.0526436		164.437	1.18953	0.0421235
				166.874	1.05435	0.0493276		157.276	1.06322	0.0594136		158.11	1.03196	0.0508391
				164.336	1.08022	0.0401349		154.177	1.09732	0.0558212		149.955	1.2084	0.0644003
				158.596	1.06323	0.0537273		159.016	1.13328	0.045514		159.072	1.16926	0.0476826
				159.491	1.20728	0.0458294		146.394	1.22721	0.043208		170.171	1.23905	0.0523476
				163.055	1.16585	0.0527355		156.96	1.10977	0.0540021		167.88	1.12035	0.0670133
				146.643	1.04203	0.0393467		156.986	1.14784	0.0580189		160.54	1.18599	0.0561305
				159.218	1.0244	0.0609514		155.164	1.05952	0.0471722		157.333	1.09035	0.044666
				147.748	1.28289	0.0590543		158.617	1.25391	0.0503945		162.011	1.11562	0.0561145
				163.223	1.02228	0.0660308		155.005	1.12635	0.0625213		162.988	1.04951	0.0558616
				160.317	1.18572	0.0557011		142.179	1.28922	0.0457561		156.489	1.28501	0.057227
				159.554	1.13115	0.062837		152.748	1.17753	0.0572346		169.642	1.2096	0.0643734
				128.177	1.29082	0.071229		149.469	1.10623	0.04538		159.241	1.08549	0.0506345
				162.988	1.09296	0.0519451		163.216	1.10288	0.0591296		157.694	1.14526	0.0526525
				162.155	1.02348	0.045493		156.953	1.12416	0.0535749		162.24	1.10045	0.048974
				165.291	1.12062	0.0538788		164.618	1.11516	0.0494764		162.518	1.03769	0.058073
				162.265	1.10064	0.0558435		155.588	1.02994	0.0564313		136.408	1.22374	0.0761127
				158.177	1.15954	0.0487472		158.695	1.21956	0.05174		167.335	1.1519	0.0551376
				163.539	1.05823	0.0444768		156.867	1.07837	0.0580167		154.641	1.1417	0.0534903
				161.692	1.08061	0.0689005		146.687	1.0851	0.0572524		163.068	1.09573	0.0514998
				157.885	1.23448	0.0597464		158.268	1.08393	0.0519737		168.534	1.04038	0.0482393
				165.241	1.02823	0.0449283		162.297	1.07293	0.055026		163.322	1.14402	0.0595955
				169.483	1.09983	0.0560828		155.794	1.11242	0.0524461		156.968	1.14424	0.0510609
				138.261	1.14718	0.0785073		154.023	1.03543	0.0632481		158.041	1.07335	0.0654931
				161.764	1.03575	0.052119		156.035	1.15145	0.0502159		159.417	1.18615	0.073687
				163.076	1.00143	0.0531278		163.716	1.16606	0.064795		162.65	1.06529	0.0533543
				134.053	1.20521	0.0526933		153.903	1.06639	0.0565444		158.726	1.05549	0.0658748
				155.664	1.11669	0.0452606		151.162	1.14387	0.0522657		151.435	1.11316	0.0603784
				166.13	1.00616	0.0462858		146.18	1.10436	0.0788766		165.733	1.17569	0.0617051
				163.626	1.04032	0.0514307		160.006	1.03927	0.0541561		152.413	1.0194	0.0559375
				159.502	1.15049	0.0511799		155.7	1.15263	0.0491837		172.369	1.17005	0.0579063
				165.265	1.09879	0.0473581		151.519	1.05656	0.0518659		159.476	1.02943	0.0532856
				161.345	1.14598	0.0526481		157.558	1.14082	0.043064		162.402	1.13256	0.061267
				169.588	1.27155	0.0531552		152.483	1.0198	0.0561719		163.528	1.13824	0.0625149
				170.973	1.08535	0.0434916		160.731	1.06319	0.0720802		163.54	1.08653	0.0489482
				157.08	1.13785	0.0513626		163.539	1.13367	0.0457223		159.697	1.12004	0.0644692
				159.633	1.26532	0.0568994		158.015	1.13751	0.0414482		146.598	1.19046	0.0547882
				156.283	1.10135	0.056426		159.846	1.12652	0.058514		159.88	1.07698	0.0412417
				160.699	1.25923	0.0490901		162.059	1.2243	0.0564013		182.809	1.04439	0.0604293
				158.723	1.14968	0.0564382		153.899	1.13666	0.0550637		155.571	1.17488	0.0598221
				166.976	1.0985	0.0431757		155.657	1.08207	0.0543977		164.175	1.01654	0.0539348
				161.694	1.05565	0.0586654		147.67	1.21224	0.0601484		161.558	1.10462	0.0538093
				162.101	1.07912	0.0469293		129.415	1.15266	0.0706342		160.721	1.21627	0.0519889
				121.168	1.20986	0.0657377		160.206	1.06375	0.0756939		165.281	1.15304	0.0567164
				169.693	1.18267	0.0515447		158.959	1.06619	0.0533159		151.677	1.23813	0.0588851
				170.467	1.19889	0.046325		160.82	1.0206	0.054934		163.098	1.13126	0.0468303
				160.364	1.1784	0.0517634		158.784	1.03071	0.0563548		158.336	1.1263	0.0444932
				159.519	1.06571	0.0489502		156.838	1.23281	0.0787772		162.92	1.1074	0.0480206
				161.388	1.07254	0.0577721		159.325	1.07589	0.0479416		153.155	1.1219	0.0545471
				159.165	1.044	0.0503835		148.851	1.25421	0.0587308		166.756	1.07928	0.051079
				157.697	1.0738	0.0650899		152.976	1.03353	0.0628887		167.896	1.16678	0.0512244
				163.145	1.07459	0.0499299		160.782	1.11087	0.0622803		158.928	1.21364	0.0525451
				161.373	1.04821	0.0487503		156.337	1.04924	0.0450002		157.916	1.0701	0.0414399
				165.149	1.0686	0.0558106		159.239	1.0172	0.056448		165.305	1.21311	0.0743223
				163.496	1.0969	0.0757552		161.012	1.09115	0.0560394		162.174	1.201	0.0628605
				165.804	1.06243	0.0507977		162.901	1.16683	0.0662324		162.492	1.00908	0.0564388
				167.222	1.03822	0.0471407		149.65	1.14381	0.0535809		157.549	1.29487	0.0548362
				160.591	1.02032	0.045135		153.434	1.07725	0.0564847		161.604	1.0565	0.0619568
				165.296	1.12845	0.0464267		159.646	1.08656	0.0602591		165.56	1.25739	0.0655008
				163.8	1.12119	0.0650529		154.243	1.15611	0.0620122		163.042	1.06428	0.0554044
				154.047	1.20492	0.0606493		153.017	1.23808	0.0581578		161.888	1.0064	0.0797126
				164.999	1.05009	0.0629875		166.244	1.09708	0.0611888		165.38	1.08576	0.0563541
				160.175	1.16301	0.0428988		162.861	1.09458	0.0732265		159.487	1.11431	0.0560171
				162.209	1.14674	0.0634572		156.187	1.0738	0.0514302		163.911	1.08703	0.0618407
				162.052	1.04992	0.0483497		163.732	1.01738	0.059222		168.321	1.15212	0.0581775
				157.724	1.07593	0.0602383		161.774	1.08642	0.0565104		153.358	1.02995	0.0577957
				159.395	1.10902	0.0597545		164.608	1.03784	0.0623447		160.573	1.09392	0.0483871
				171.913	1.13581	0.0472707		161.349	1.09316	0.0463012		163.645	1.09878	0.0537557
				163.122	1.12245	0.0563793		157.875	1.10625	0.0706499		154.794	1.13002	0.0602419
				153.893	1.24611	0.0660378		161.078	1.10197	0.0567249		166.364	1.2247	0.057713
				158.881	1.26573	0.0530804		154.77	1.05936	0.0504911		159.357	1.08518	0.0578167
				217.293	1.0986	0.0678778		158.651	1.21885	0.0526336		164.687	1.10674	0.0579075
				35.6792	1.20778	0.0649144		156.904	1.18323	0.0638544		156.352	1.1205	0.0580056
				160.153	1.0185	0.0507397		163.544	1.15282	0.0605447		162.781	1.13018	0.0534072
				168.594	1.10898	0.0450463		160.949	1.06341	0.0567043		143.873	1.28426	0.0708933
				156.736	1.09936	0.0582903		161.31	1.05411	0.0584478		161.051	1.05015	0.0528235
				159.8	1.13858	0.0585234		172.276	1.2468	0.0698373		163.583	1.06418	0.0427565
				173.575	1.20669	0.078599		162.036	1.18603	0.0520889		145.679	1.07512	0.043913
				186.996	1.29366	0.0657172		164.393	1.08589	0.0689898		171.493	1.21886	0.061665
				157.048	1.09908	0.0514918		156.497	1.2004	0.0493433		174.604	1.10733	0.0579854
				147.715	1.04458	0.0511297		157.952	1.13012	0.0524723		169.044	1.16774	0.0468188
				159.963	1.14179	0.0664668		169.808	1.10875	0.0530266		163.32	1.07085	0.0535879
				164.013	1.10714	0.0487286		156.722	1.18693	0.0626607		162.594	1.06655	0.0603751
				167.43	1.05454	0.0502577		180.966	1.12124	0.0520769		166.101	1.1175	0.0501736
				163.286	1.02835	0.0616226		159.606	1.06859	0.0485186		155.219	1.1047	0.0495524
				164.307	1.1505	0.0559436		160.19	1.21972	0.0443478		155.622	1.13448	0.0522461
				154.754	1.09522	0.0672499		153.436	1.20545	0.0559052		195.059	1.08923	0.0718045
				163.053	1.05154	0.0483806		161.189	1.14483	0.0712947		157.341	1.08225	0.0473843
				154.194	1.21321	0.0563588		153.466	1.13311	0.0499459		165.642	1.19444	0.0607285
				163.793	1.05335	0.0531283		160.395	1.13176	0.0497628		159.363	1.04376	0.0569951
				161.266	1.17031	0.0474163		190.973	1.16625	0.056967		160.868	1.14559	0.0461376
				162.018	1.05777	0.0571797		149.798	1.05687	0.0586077		151.44	1.09098	0.05911
				162.649	1.15108	0.0608372		163.625	1.05753	0.0521402		161.73	1.0581	0.049982
				171.528	1.04097	0.0570758		160.397	1.11415	0.0641609		160.186	1.14171	0.0766273
				169.47	1.16691	0.0373647		157.425	1.04818	0.0532202		165.21	1.19176	0.0480573
				166.625	1.02288	0.0538983		164.349	1.09028	0.0653558		161.155	1.08811	0.0514156
				171.254	1.12021	0.0544016		161.25	1.16582	0.0477467		157.502	1.02281	0.0467333
				160.523	1.0923	0.0529208		29.9775	1.25457	0.0706381		163.976	1.13015	0.0648662
				169.322	1.03301	0.0521548		160.874	1.1996	0.0401671		156.294	1.19613	0.0544354
				164.229	1.09224	0.0565442		158.03	1.17946	0.04347		156.57	1.07624	0.077668
				161.251	1.0676	0.0542598		165.477	1.13512	0.0659695		162.688	1.06484	0.0469214
				163.218	1.16264	0.0472494		157.687	1.04987	0.0621361		162.451	1.09965	0.0541572
				164.044	1.10707	0.0548608		162.058	1.17822	0.0508945		159.773	1.12375	0.053661
				161.521	1.06821	0.0630134		165.324	1.12938	0.0530026		156.159	1.13211	0.0586752
				158.004	1.15547	0.0516378		161.878	1.04972	0.0471506		156.944	1.17905	0.0658224
				159.093	1.03914	0.056506		163.7	1.01263	0.0599642		165.109	1.21172	0.0604788
				160.559	1.15586	0.0450617		156.517	1.04599	0.0546605		157.993	1.10552	0.0587331
				169.346	1.11011	0.0522902		160.437	1.02755	0.0561905		155.977	1.18101	0.058676
				159.269	1.15234	0.0547434		155.357	1.05112	0.0443573		159.716	1.06998	0.0585844
				161.391	1.09578	0.0565349		163.075	1.13998	0.0599215		149.279	1.13973	0.0658706
				162.52	1.18168	0.0619764		158.602	1.04865	0.0592739		159.573	1.08567	0.0603422
				162.871	1.18773	0.0598833		153.604	1.24283	0.0558424		159.356	1.25263	0.0633811
				159.496	1.09527	0.059824		164.261	1.09101	0.0594751		159.044	1.08748	0.0683931
				161.297	1.03768	0.0634645		160.657	1.07908	0.0518317		164.259	1.04301	0.0500373
				160.674	1.14978	0.0545368		167.981	1.28982	0.0745889		154.909	1.14134	0.0624372
				146.102	1.11906	0.0685358		153.865	1.12402	0.0508503		158.714	1.10673	0.053098
				161.511	1.12168	0.0533415		180.578	1.29865	0.0718035		160.305	1.07665	0.0582297
				164.419	1.25039	0.0647341		116.064	1.15187	0.0623641		163.309	1.14514	0.0548
				167.054	1.15275	0.0534556		161.496	1.13727	0.0533518		123.759	1.16022	0.0674726
				163.955	1.14548	0.0476911		166.256	1.04575	0.050153		159.907	1.13612	0.0652175
				162.416	1.09588	0.0654958		153.227	1.03774	0.0542273		165.276	1.13645	0.0558906
				164.709	1.03739	0.0557742		161	1.09861	0.060755		162.732	1.07011	0.0524912
				161.679	1.06918	0.0500491		160.21	1.10532	0.0549052		162.226	1.15482	0.0603399
				169.429	1.09402	0.0537797		162.668	1.11495	0.0435362		165.735	1.18926	0.0459112
				166.224	1.04667	0.0610282		164.89	1.11376	0.0529228		163.525	1.01963	0.0608761
				158.429	1.17879	0.0639377		163.233	1.02054	0.0387606		165.548	1.14497	0.053206
				167.291	1.1041	0.0574663		160.269	1.16105	0.054167		222.048	1.02144	0.0719308
				156.625	1.09898	0.0616275		157.269	1.08649	0.0472095		160.057	1.14981	0.0571904
				167.597	1.20145	0.0545719		160.873	1.1782	0.0636741		168.643	1.07123	0.060576
				163.761	1.09711	0.0559761		138.456	1.17228	0.0775148		168.855	1.08235	0.0604103
				159.243	1.0747	0.051208		156.603	1.21684	0.050103		181.802	1.03401	0.0606966
				173.728	1.1067	0.0609988		155.478	1.04405	0.0419897		162.208	1.06488	0.0405806
				163.743	1.10674	0.0587889		163.308	1.04134	0.0530004		159.573	1.20764	0.0578027
				207.706	1.15567	0.077957		164.508	1.2498	0.0580952		158.22	1.09513	0.0543899
				163.731	1.05589	0.0652162		159.989	1.07235	0.0542892		162.622	1.21593	0.0466913
				161.366	1.02509	0.0609568		172.259	1.04136	0.0458736		160.339	1.12884	0.0594976
				165.295	1.15502	0.0505019		161.522	1.14536	0.0513471		163.318	1.06082	0.0543298
				164.104	1.21925	0.0555512		159.074	1.16817	0.049632		163.267	1.11378	0.0464543
				163.448	1.05973	0.0509721		149.196	1.18862	0.058073		162.442	1.15157	0.061222
				160.552	1.1377	0.0426845		161.408	1.06584	0.0534739		164.598	1.08458	0.0618558
				170.437	1.0711	0.0637724		164.171	1.09482	0.053747		160.657	1.04088	0.0521664
				164.221	1.13452	0.0626747		159.087	1.10327	0.0524865		157.742	1.1008	0.0495799
				155.26	1.24346	0.0499658		158.225	1.10063	0.0650488		158.45	1.09368	0.0464472
				164.048	1.13795	0.0535405		161.758	1.09087	0.0648579		165.356	1.17279	0.06994
				162.078	1.1072	0.0448277		67.9172	1.25332	0.0590511		163.264	1.14518	0.0601889
				165.296	1.05952	0.0617122		151.477	1.15461	0.0492562		163.011	1.12561	0.0474905
				160.446	1.25564	0.0632654		150.09	1.20299	0.0625094		159.683	1.09043	0.0478241
				165.008	1.05992	0.0439248		153.257	1.22926	0.0501566		159.937	1.03731	0.072163
				164.682	1.1187	0.0563877		157.67	1.13884	0.0616898		171.062	1.0875	0.0731326
				164.901	1.1005	0.0492479		163.485	1.22705	0.0397245		168.779	1.04852	0.0574128
				168.51	1.17401	0.0474523		161.996	1.15503	0.0460814		161.63	1.12222	0.0598992
				165.929	1.02133	0.0554227		155.95	1.11412	0.0587445		168.304	1.13437	0.0482635
				56.1196	1.0215	0.0473008		162.039	1.02465	0.0540515		160.348	1.25047	0.0581582
				162.296	1.14778	0.0513653		170.522	1.14824	0.0512828		167.308	1.16516	0.0795142
				164.776	1.01442	0.055256		150.215	1.07118	0.0498887		164.446	1.10704	0.054069
				170.153	1.07037	0.0486499		162.38	1.07744	0.0554857		164.462	1.24557	0.0766687
				165.569	1.09112	0.0658664		166.416	1.14342	0.0448931		163.758	1.11101	0.0622877
				150.566	1.06816	0.0541846		166.869	1.16668	0.05154		158.802	1.25707	0.0671415
				159.203	1.28411	0.0540629		162.855	1.18024	0.0629644		163.514	1.04653	0.0496827
				165.361	1.04966	0.0736731		168.549	1.10508	0.0572473		162.485	1.1534	0.0519808
				160.641	1.01518	0.0527066		100.632	1.253	0.0424619		167.358	1.15372	0.066593
				159.076	1.06544	0.0605183		155.661	1.26997	0.0464132		163.088	1.06204	0.0506469
				160.721	1.24848	0.0498824		163.411	1.2146	0.0612816		163.859	1.23686	0.0496551
				162.302	1.04444	0.05902		157.535	1.2438	0.0521478		163.866	1.03656	0.0563982
				164.531	1.05103	0.052144		155.106	1.2115	0.0530076		164.656	1.01784	0.0721729
				158.198	1.02443	0.0636089		159.414	1.16549	0.0579129		169.186	1.09398	0.0686255
				163.381	1.04872	0.0571632		160.193	1.08507	0.0528024		161.508	1.14529	0.0592891
				163.351	1.10668	0.0675801		171.849	1.04028	0.0643388		173.47	1.22992	0.0576767
				166.096	1.27284	0.0430441		160.856	1.06588	0.0457215		165.639	1.085	0.0668427
				169	1.04233	0.0596922		161.738	1.10258	0.0573206		168.608	1.21298	0.0556836
				166.918	1.04862	0.0565171		160.474	1.04555	0.0622874		165.383	1.14271	0.0618237
				172.138	1.07791	0.0485096		163.522	1.17586	0.0551417		168.125	1.04796	0.0524104
				168.783	1.15345	0.0434662		157.879	1.15739	0.0595371		158.299	1.20268	0.0638238
				181.853	1.20045	0.0691539		157.078	1.15449	0.0601188		164.156	1.10369	0.0496234
				159.391	1.13484	0.0767566		159.18	1.12852	0.0560845		165.55	1.10643	0.061389
				168.402	1.03251	0.0668962		94.91	1.07553	0.0594521		163.999	1.14773	0.0670184
				157.272	1.03736	0.0553978		158.545	1.11137	0.0561262		164.019	1.04941	0.0566449
				158.054	1.15931	0.0584353		161.186	1.13487	0.0462126
				163.45	1.07362	0.0464198		160.239	1.05389	0.0611772
				162.438	1.18576	0.0613854		164.929	1.03675	0.0545942
				155.727	1.22086	0.0533437		167.717	1.1948	0.0655806
				156.686	1.10839	0.0473878		155.495	1.12971	0.0484267
				146.024	1.28792	0.0691036		160.99	1.24439	0.0515294
				163.672	1.08749	0.0475763		160.731	1.09875	0.0667513
				163.564	1.05658	0.0507158		154.057	1.15508	0.0467684
				160.206	1.07774	0.0525604		160.319	1.13184	0.0552767
				162.011	1.15345	0.0475078		163.883	1.14786	0.0476625
				161.061	1.09693	0.0754274		167.355	1.16449	0.0787578
				162.133	1.07053	0.0519213		169.336	1.07089	0.0636716
				158.367	1.22483	0.0497665		156.778	1.17133	0.054228
				165.398	1.03448	0.0523704		164.968	1.08196	0.064344
				155.903	1.08098	0.043223		156.036	1.1246	0.0487
				170.087	1.02954	0.0478428		160.229	1.20567	0.0549711
				166.305	1.23062	0.0536049		161.392	1.15582	0.0581859
				159.323	1.23853	0.0482969		159.718	1.04587	0.0524191
				160.412	1.13727	0.0595427		162.338	1.06141	0.0425109
				163.583	1.1789	0.0767414		157.632	1.23227	0.0670765
				166.409	1.04684	0.0519675		169.331	1.28127	0.0514537
				157.83	1.22197	0.0726633		144.786	1.23266	0.0520833
				166.185	1.21184	0.051597		164.556	1.09288	0.0605171
				157.507	1.13046	0.0446792		158.669	1.25755	0.0527726
				159.243	1.16115	0.0575861		165.923	1.1663	0.0540991
				159.5	1.23522	0.0556746		166.752	1.07002	0.0427306
				154.167	1.13265	0.0579636		161.066	1.06929	0.0570662
				159.649	1.2001	0.041248		168.954	1.24941	0.0552278
				162.537	1.12671	0.0478296		162.408	1.1555	0.0628439
				164.453	1.03133	0.037311		156.225	1.26229	0.0519888
				164.457	1.09964	0.0521959		158.657	1.13646	0.058051
				168.503	1.1461	0.0621651		158.825	1.08057	0.0531657
				161.711	1.08722	0.0451189		159.165	1.29597	0.0612651
				164.445	1.14839	0.0409028		161.071	1.06514	0.0641857
				164.232	1.13644	0.0514877		154.946	1.02107	0.0523361
				156.845	1.14483	0.050992		155.236	1.06011	0.0439847
				163.796	1.06511	0.0602189		160.506	1.17103	0.0527128
				160.318	1.06425	0.058155		156.858	1.12792	0.0574907
				164.431	1.0281	0.0514967		156.225	1.21579	0.0478838
				163.181	1.11361	0.049247		156.691	1.20217	0.0599828
				161.04	1.06672	0.0699825		170.274	1.20092	0.0748809
				169.078	1.02678	0.0471917		155.853	1.02467	0.0536096
				158.184	1.15043	0.0570584		156.828	1.25627	0.0452019
				157.229	1.04119	0.0552245		171.61	1.08087	0.0553199
				161.719	1.04265	0.053821		165.503	1.06301	0.0512508
				160.076	1.14017	0.0565488		160.361	1.12964	0.0465219
				174.27	1.22155	0.0676307		155.47	1.04191	0.0687661
				162.465	1.1213	0.0427436		159.896	1.1541	0.0564857
				161.174	1.1047	0.0620928		159.834	1.06878	0.0509778
				157.072	1.05056	0.052769		158.395	1.13615	0.0560212
				154.947	1.1107	0.0714181		162.831	1.08699	0.059814
				157.978	1.0786	0.0511567		163.913	1.11143	0.0551308
				155.608	1.20911	0.0438315		160.602	1.24393	0.0422908
				162.724	1.09969	0.0463096		162.963	1.1958	0.0550011
				162.171	1.1317	0.0546788		161.302	1.04446	0.0565349
				144.053	1.05509	0.0419706		158.482	1.07356	0.049505
				161.411	1.11828	0.0544571		158.313	1.08756	0.0581144
				157.478	1.13345	0.0485929		165.641	1.10026	0.0522194
				159.818	1.13205	0.0583234		161.013	1.11874	0.0538795
				191.462	1.29285	0.0606402		162.151	1.12267	0.0571036
				154.769	1.28519	0.0531558		165.124	1.05787	0.0569599
				161.523	1.06914	0.0410542		159.803	1.12598	0.0701797
				161.054	1.06679	0.0698904		159.151	1.07532	0.0662478
				165.082	1.1796	0.044707		160.903	1.07805	0.0539776
				165.61	1.12641	0.0689248		158.196	1.08427	0.0520591
				154.891	1.09618	0.0499617		161.19	1.09994	0.0632974
				153.387	1.08052	0.0493255		158.11	1.11425	0.0410781
				165.944	1.05908	0.0517928		163.476	1.15434	0.0425936
				161.508	1.12893	0.0638151		161.979	1.028	0.0495472
				166.27	1.08204	0.0522501		156.179	1.09982	0.0472941
				123.787	1.21905	0.0539604		158.06	1.10013	0.0584579
				160.793	1.06462	0.0729599		164.623	1.2365	0.0608822
				157.525	1.22241	0.0582785		160.322	1.01562	0.0516914
				158.427	1.05232	0.0415734		157.96	1.07545	0.0422716
				164.241	1.04286	0.0531468		159.83	1.14441	0.0484448
				163.788	1.14915	0.050242		156.089	1.28311	0.0555086
				163.957	1.06922	0.0456364		162.838	1.15316	0.0493644
				156.079	1.13095	0.0612117		163.454	1.05051	0.055147
				161.109	1.07388	0.065294		165.434	1.08559	0.0504789
				157.306	1.1675	0.0526727		169.478	1.09597	0.0509668
				157.311	1.2835	0.0536089		176.711	1.08347	0.0614793
								155.449	1.11438	0.0442635
								159.209	1.26588	0.0562735
								166.701	1.06389	0.0590286
								156.288	1.06756	0.0459116
								161.184	1.14809	0.0550552
								167.849	1.18967	0.048468
								163.999	1.10307	0.0436516
								163.337	1.01534	0.0551968
								159.207	1.2279	0.0544238
								162.866	1.18317	0.0399569
								159.793	1.08854	0.0467211
								157.977	1.21825	0.0630689
								168.717	1.13561	0.0558279
								168.629	1.05149	0.0421665
								160.483	1.06681	0.0514311
								157.041	1.04651	0.0526298
								162.608	1.04347	0.0531895
								163.011	1.05717	0.0501861
[truncated: 91 more columns]

## Sheet: Fig. 6c
Figure 6. DNA wraps around HLp.
6c EMSA of HLp and HMfB with GeneRuler 1 kb DNA Ladder
Biological replicates ≥ 2
Note: The cropped gel used to make the figure is marked by a dotted box.

## Sheet: Fig. 7
Figure 7. HLp binds to genomic DNA in vivo.
Original microscopy images
Note: The cropped gel used to make the figure is marked by a dotted box.

## Sheet: Fig. 8
Figure 8. HLp chromatinizes E. coli genomic DNA.
MNase digestion of E. coli expressing HLp and HMfB
Biological replicates = 3
Note: The cropped gel used to make the figure is marked by a dotted box.
	MNase digestion of E. coli expressing HLp								MNase digestion of E. coli expressing HMfB
		Band size_replicate 1 (bp)	Band size_replicate 2 (bp)	Band size_replicate 3 (bp)	Average length (bp)	SD				Band size_replicate 1 (bp)	Band size_replicate 2 (bp)	Band size_replicate 3 (bp)	Average length (bp)	SD
	Band 1	203.72	207.51	201.81	204.347	2.90088			Band 1	156.293	160.505	152.56	156.453	3.97492
	Band 2	171.083	177.658	172.452	173.731	3.46919			Band 2	96.1097	101.019	94.4087	97.1791	3.43234
	Band 3	144.182	156.482	152.638	151.101	6.2924			Band 3	67.8999	71.0893	67.7702	68.9198	1.87996
	Band 4	124.305	126.256	122.474	124.345	1.89114			Band 4	61.4719	64.3594	61.2372	62.3562	1.73878
	Band 5	97.1642	100	96.2369	97.8003	1.96057
	Band 6	70.0991	72.1322	71.0161	71.0825	1.01817
	Band 7	45.194	46.1584	45.5941	45.6489	0.484493

[truncated: 4 more sheets: Supp. Fig. 3, Supp. Fig. 8, Supp. Fig. 20, Supp. Fig. 21]
